# Supplementary material for: In vitro cultured malaria hypnozoites leave a footprint of specific metabolites
Source: PLoS Pathog. 2025 Oct 16;21(10):e1013577. doi: 10.1371/journal.ppat.1013577 (PMC12530531; doi:10.1371/journal.ppat.1013577)
Supplement: S1 Table — (XLSX) [file ppat.1013577.s001.xlsx]

## Sheet: Total EEF day 3
EEF Total
STD						ATQ						PI4K
			Biological						Biological						Biological
	Replicate	1	2	3			Replicate	1	2	3			Replicate	1	2	3
	1	133	246	121			1	93	168	75			1	84	155	61
Techincal	2	181	267	90		Techincal	2	87	127	63		Techincal	2	74	122	49
	3	167	223	105			3	82	116	72			3	77	109	55

## Sheet: Total EEF day 6
EEF Total
STD						ATQ						PI4K
			Biological						Biological						Biological
	Replicate	1	2	3			Replicate	1	2	3			Replicate	1	2	3
	1	179	319	148			1	152	228	107			1	145	211	92
Techincal	2	205	360	212		Techincal	2	164	257	119		Techincal	2	152	226	112
	3	192	340	175			3	144	236	103			3	139	218	103
Small EEP (as % total EEF)
			Biological						Biological						Biological
	Replicate	1	2	3			Replicate	1	2	3			Replicate	1	2	3
	1	41	52	59			1	89	97	91			1	88	93	98
Techincal	2	48	54	61		Techincal	2	90	99	94		Techincal	2	90	89	95
	3	45	51	57			3	92	98	97			3	87	95	97
Large EEF (as % total EEF)
			Biological						Biological						Biological
	Replicate	1	2	3			Replicate	1	2	3			Replicate	1	2	3
	1	59	48	41			1	11	3	9			1	12	7	2
Techincal	2	52	46	39		Techincal	2	10	1	6		Techincal	2	10	11	5
	3	55	49	43			3	8	2	3			3	13	5	3

## Sheet: Total EEF day 9
EEF Total
STD						ATQ						PI4K
			Biological						Biological						Biological
	Replicate	1	2	3			Replicate	1	2	3			Replicate	1	2	3
	1	225	341	127			1	103	184	95			1	123	205	107
Techincal	2	231	323	145		Techincal	2	110	191	89		Techincal	2	97	231	124
	3	184	365	169			3	121	155	101			3	116	218	95
Small EEP (as % total EEF)
			Biological						Biological						Biological
	Replicate	1	2	3			Replicate	1	2	3			Replicate	1	2	3
	1	69	80	68			1	84	93	95			1	90	92	91
Techincal	2	68	75	79		Techincal	2	87	95	94		Techincal	2	85	95	93
	3	66	72	72			3	91	93	93			3	86	93	95
Large EEF (as % total EEF)
			Biological						Biological						Biological
	Replicate	1	2	3			Replicate	1	2	3			Replicate	1	2	3
	1	31	20	32			1	16	7	5			1	10	8	9
Techincal	2	32	25	21		Techincal	2	13	5	6		Techincal	2	15	5	7
	3	34	28	28			3	9	7	7			3	14	7	5

## Sheet: Total EEF day 11
EEF Total
STD						ATQ						PI4K
			Biological						Biological						Biological
	Replicate	1	2	3			Replicate	1	2	3			Replicate	1	2	3
	1	159	225	105			1	79	111	55			1	77	101	60
Techincal	2	167	197	90		Techincal	2	104	98	48		Techincal	2	83	92	51
	3	174	212	112			3	91	104	71			3	90	105	73
Small EEP (as % total EEF)
			Biological						Biological						Biological
	Replicate	1	2	3			Replicate	1	2	3			Replicate	1	2	3
	1	95	100	99			1	95	99	100			1	95	98	99
Techincal	2	95	97	96		Techincal	2	96	97	100		Techincal	2	97	100	100
	3	96	98	100			3	99	100	96			3	98	100	98
Large EEF (as % total EEF)
			Biological						Biological						Biological
	Replicate	1	2	3			Replicate	1	2	3			Replicate	1	2	3
	1	5	0	1			1	5	1	0			1	5	2	1
Techincal	2	5	3	4		Techincal	2	4	3	0		Techincal	2	3	0	0
	3	4	2	0			3	1	0	4			3	2	0	2

## Sheet: P. knowlesi
EEF Total	day 3
STD						PI4K
		Biological						Biological
	Replicate	1					Replicate	1
Technical	1	83				Technical	1	63
	2	69					2	67
	3	57					3	71
EEF Total	day 6
STD						PI4K
		Biological						Biological
	Replicate	1					Replicate	1
Technical	1	70				Technical	1	60
	2	58					2	51
	3	61					3	56
Small remnant (as % total EEF)
		Biological						Biological
	Replicate	1					Replicate	1
Technical	1	1				Technical	1	0
	2	0					2	1
	3	1					3	1
Large EEF (as % total EEF)
		Biological						Biological
	Replicate	1					Replicate	1
Technical	1	100				Technical	1	100
	2	100					2	99
	3	99					3	99
EEF Total	day 9
STD						PI4K
		Biological						Biological
	Replicate	1					Replicate	1
Technical	1	1				Technical	1	0
	2	0					2	1
	3	0					3	0
Small remnant (as % total EEF)
		Biological						Biological
	Replicate	1					Replicate	1
Technical	1	100				Technical	1	0
	2	0					2	100
	3	0					3	0
Large EEF (as % total EEF)
		Biological						Biological
	Replicate	1					Replicate	1
Technical	1	0				Technical	1	0
	2	0					2	0
	3	0					3	0
