# Supplementary material for: In vitro cultured malaria hypnozoites leave a footprint of specific metabolites
Source: PLoS Pathog. 2025 Oct 16;21(10):e1013577. doi: 10.1371/journal.ppat.1013577 (PMC12530531; doi:10.1371/journal.ppat.1013577)
Supplement: S2 Table — (XLSX) [file ppat.1013577.s002.xlsx]

## Sheet: DataMerge
S1 Table: Cross-referenced compiled data of all biological and technical replicates
				NGNUR011
Joint ID	Joint m/z	Joint MT/RT		ID	HMT DB †				DBsearch ‡					m/z	MT/RT	Relative Area
																P. cynomolgi first biological replicate
					Compound name	Pathway Label	PubChem CID	HMDB ID	PubChem		HMDB		Peptide			treatment-1			Control-1			treatment-2			control-2			treatment-3			control-3			treatment-4			control-4			treatment-5			control-5			treatment-6			control-6
									Compound name	ID	Compound name	ID	Compound name			1	2	3	4	5	6	7	8	9	10	11	12	13	14	15	16	17	18	19	20	21	22	23	24	25	26	27	28	29	30	31	32	33	34
C_0001	56.0498	11.515
C_0002	56.0511	9.60779
C_0003	61.0398	20.8192		C_0001	Urea	Urea	1176	HMDB0000294	Urea(0.42);	1176;	Urea(-0.15);	HMDB00294;		61.0397	20.8052	0.0360893	0.0318191	0.0317584	0.0296451	0.0295277	0.0323894	0.0321379	0.0352476	0.0327245	0.0331687	0.0370758	0.0334886	0.0373732	0.0375468	0.0368839	0.0357554	0.0331584	0.038594	0.0534601	0.0554087	0.051589	0.0411824	0.0429918	0.0400649	0.0540188	0.0531542	0.0477414	0.0383856	0.0388661	0.0387933	0.0588064	0.052936	0.054644	0.0516632
C_0004	62.0602	6.07263		C_0002	Ethanolamine	Ethanolamine	700	HMDB0000149	Ethanolamine(-2.96);	700;	Ethanolamine(-3.8);	HMDB00149;		62.0603	6.07633	N.D.	N.D.	N.D.	N.D.	N.D.	N.D.	N.D.	N.D.	N.D.	N.D.	N.D.	N.D.	N.D.	N.D.	N.D.	N.D.	N.D.	N.D.	5.6437e-05	5.64313e-05	7.44876e-05	N.D.	N.D.	N.D.	5.97834e-05	N.D.	5.3095e-05	N.D.	N.D.	N.D.	N.D.	N.D.	4.96263e-05	N.D.
C_0005	74.0601	6.56844		C_0003	Aminoacetone	Aminoacetone	215	HMDB0002134	Aminoacetone(-0.32); N,N-Dimethylformamide(-0.33); Acetone oxime(-0.33); 3-Aminopropanal(-0.33);	215; 6228; 67180; 75;	3-Aminopropionaldehyde(-0.81); N,N-Dimethylformamide(-0.81); Aminoacetone(-0.81);	HMDB01106; HMDB01888; HMDB02134;		74.0601	6.5703	0.000894293	0.00095032	0.000945006	0.00091724	0.000810038	0.000861666	0.000960643	0.000988757	0.00103641	0.000800512	0.000758538	0.000780213	0.000829483	0.000908631	0.000891093	0.000836363	0.000841345	0.000969424	0.000670072	0.000726875	0.000798567	0.000755369	0.000735211	0.00080998	0.000816011	0.000729266	0.000756854	0.000659129	0.000711942	0.000732784	0.000743874	0.0007728	0.000741142	0.000843741
C_0006	74.0967	6.72091		C_0004	Isobutylamine	Isobutylamine	6558		2-Methylpropanamine(-3.99);	6558;				74.0967	6.72091	0.000377455	0.000535336	0.000401911	0.000506645	0.000437496	0.00051498	0.000528692	0.00033668	0.000425013	0.000595791	0.000355084	0.000383378	0.000565401	0.000458627	0.000508418	0.000539749	0.000479368	0.000691023	0.000567404	0.000620744	0.000466	0.000681826	0.000506852	0.000399013	0.000583053	0.000836628	0.00046811	0.000488511	0.000519681	0.00067139	0.000569604	0.000585566	0.000442788	0.00060672
C_0007	76.0396	7.94924		C_0005	Gly	Gly	750	HMDB0000123	Glycine(-4.58); Acetohydroxamic acid(-4.62); Nitroethane(-4.62);	750; 1990; 6587;	Glycine(-4.25);	HMDB00123;		76.0396	7.94944	0.0412463	0.0428546	0.0426599	0.0412992	0.0421601	0.0445519	0.0420279	0.0438551	0.0431166	0.0434104	0.0449191	0.0433184	0.0407439	0.0419157	0.0415085	0.0424291	0.0403455	0.045063	0.0527373	0.053022	0.0496707	0.0563443	0.0558972	0.0532084	0.0519709	0.053635	0.054663	0.052887	0.0527561	0.053193	0.0528043	0.0527249	0.0513137	0.0565474
C_0008	76.0761	6.31039		C_0006	Trimethylamine N-oxide	Trimethylamine N-oxide	1145	HMDB0000925	Trimethylamine N-oxide(-6.81); 1-Aminopropan-2-ol(-6.9); (R)-1-Aminopropan-2-ol(-6.9);	1145; 4; 439938;	Trimethylamine N-oxide(-6.73); 1-Amino-propan-2-ol(-6.73);	HMDB00925; HMDB12136;		76.0762	6.31456	5.98133e-05	N.D.	4.87458e-05	4.28349e-05	5.38244e-05	6.3175e-05	6.19598e-05	7.16903e-05	6.66182e-05	6.34244e-05	5.76283e-05	5.35899e-05	5.44453e-05	5.7226e-05	4.27765e-05	N.D.	6.66228e-05	5.84016e-05	5.6437e-05	6.53113e-05	6.57451e-05	6.12177e-05	6.49163e-05	5.80341e-05	5.624e-05	6.48681e-05	6.00165e-05	6.75282e-05	5.87196e-05	5.45626e-05	6.65714e-05	4.91274e-05	6.92386e-05	7.33241e-05
C_0009	78.0661	20.774
C_0010	86.0965	6.53239
C_0011	89.1036	4.9134		C_0007										89.1036	4.9134	N.D.	5.38374e-05	N.D.	N.D.	N.D.	N.D.	5.50214e-05	N.D.	N.D.	5.43231e-05	N.D.	4.75122e-05	N.D.	5.4673e-05	5.07602e-05	N.D.	N.D.	6.38023e-05	N.D.	N.D.	5.32496e-05	N.D.	N.D.	5.0094e-05	N.D.	N.D.	5.55995e-05	N.D.	5.44753e-05	5.50274e-05	N.D.	N.D.	5.18259e-05	N.D.
C_0012	90.0551	8.6351		C_0009	Ala	Ala	602	HMDB0000161,HMDB0001310	Alanine(-0.26); HMMF(-0.28); 2-Nitropropane(-0.28); Urethane(-0.28); L-Alanine(-0.28); D-Alanine(-0.28);	602; 107853; 398; 5641; 5950; 71080;	Beta-Alanine(-0.55); L-Alanine(-0.55); Sarcosine(-0.55); D-Alanine(-0.55);	HMDB00056; HMDB00161; HMDB00271; HMDB01310;		90.055	8.63623	0.123264	0.127892	0.129172	0.115456	0.121641	0.129636	0.132399	0.145892	0.144331	0.12455	0.128815	0.124001	0.119051	0.122745	0.11932	0.117589	0.109756	0.125625	0.0797872	0.0863698	0.07807	0.0884704	0.087082	0.0825822	0.0901975	0.0820308	0.0842038	0.0881845	0.0847706	0.0869745	0.0743071	0.0805868	0.0709824	0.0838591
C_0013	90.055	10.5832
C_0014	90.0551	9.08097		C_0011	Sarcosine	Sarcosine	1088	HMDB0000271	Sarcosine(-0.95); HMMF(-0.95); 2-Nitropropane(-0.95); Urethane(-0.95); L-Alanine(-0.95); D-Alanine(-0.95);	1088; 107853; 398; 5641; 5950; 71080;	Beta-Alanine(-1.22); L-Alanine(-1.22); Sarcosine(-1.22); D-Alanine(-1.22);	HMDB00056; HMDB00161; HMDB00271; HMDB01310;		90.0551	9.08431	0.00074233	0.000825477	0.000956905	0.000778262	0.000966258	0.00100321	0.000799468	0.000852143	0.000838464	0.000854494	0.00140698	0.000985408	0.000588142	0.000577799	0.000767753	0.000928067	0.000671332	0.000684299	0.00095645	0.000954844	0.000835523	0.000897462	0.00082252	0.000788881	0.000807911	0.000930377	0.000916321	0.000778117	0.000778318	0.00100862	0.000729715	0.000754968	0.000708333	0.000724717
C_0015	90.0551	7.01986		C_0010	β-Ala	b-Ala	239	HMDB0000056	beta-Alanine(-0.84); HMMF(-0.84); 2-Nitropropane(-0.84); Urethane(-0.84); L-Alanine(-0.84); D-Alanine(-0.84);	239; 107853; 398; 5641; 5950; 71080;	Beta-Alanine(-1.11); L-Alanine(-1.11); Sarcosine(-1.11); D-Alanine(-1.11);	HMDB00056; HMDB00161; HMDB00271; HMDB01310;		90.0551	7.02467	N.D.	8.16585e-05	0.000102545	5.31679e-05	N.D.	8.24209e-05	N.D.	9.55217e-05	N.D.	8.21388e-05	0.000100555	8.19043e-05	9.70078e-05	8.85847e-05	8.38291e-05	8.50881e-05	6.98749e-05	0.000105578	0.00033465	0.000337633	0.00029093	0.000316719	0.000286971	0.000299181	0.000268899	0.000272236	0.000302496	0.00028377	0.000268045	0.000258127	0.000336647	0.000302645	0.000314163	0.000279774
C_0016	93.0549	21.7703		C_0012	Glycerol	Glycerol	753	HMDB0000131	Glycerol(-2.35);	753;	Glycerol(-1.94);	HMDB00131;		93.0548	21.7651	0.00790757	0.00909588	0.00847606	0.0102523	0.00788419	0.00974254	0.0111217	0.00706586	0.00840274	0.0106072	0.00804052	0.00739676	0.0106837	0.00749333	0.00858446	0.00793047	0.00946853	0.00827094	0.0135087	0.0120777	0.0107015	0.0160246	0.0128123	0.00778817	0.011016	0.019694	0.0107893	0.0100081	0.0100305	0.0127177	0.0108077	0.0100862	0.0093682	0.0100072
C_0017	101.003	21.4687
C_0018	102.127	7.27114
C_0019	103.123	6.53207
C_0020	104.07	7.35658
C_0021	104.071	10.5044		C_0014	N,N-Dimethylglycine	DMG	673	HMDB0000092	N,N-Dimethylglycine(-1.01); N-Ethylglycine(-1.04); L-3-Amino-isobutanoate(-1.04); D-2-Aminobutyrate(-1.04); HBA(-1.04); N-Methyl-L-alanine(-1.04); (R)-3-Amino-2-methylpropanoate(-1.04); 3-Aminoisobutyric acid(-1.04); (S)-2-Aminobutanoate(-1.04);	673; 316542; 439434; 439691; 443074; 5288725; 5459822; 64956; 80283;	Dimethylglycine(-0.73); Gamma-Aminobutyric acid(-0.73); L-Alpha-aminobutyric acid(-0.73); D-Alpha-aminobutyric acid(-0.73); 2-Aminoisobutyric acid(-0.73); (S)-b-aminoisobutyric acid(-0.73); (R)-b-aminoisobutyric acid(-0.73); 3-Aminoisobutanoic acid(-0.73);	HMDB00092; HMDB00112; HMDB00452; HMDB00650; HMDB01906; HMDB02166; HMDB02299; HMDB03911;		104.071	10.5067	0.000565115	0.000574559	0.000514518	0.000494762	0.00058548	0.00051813	0.000500673	0.000538658	0.000527742	0.000577418	0.000552491	0.000544485	0.000513875	0.000507616	0.000469498	0.000484846	0.00043822	0.000557859	0.000863437	0.000873921	0.000784217	0.000899387	0.000929395	0.000808999	0.000907787	0.000773412	0.000842689	0.000828013	0.00088565	0.000845302	0.000817983	0.000762803	0.000765199	0.000941923
C_0022	104.071	9.24933		C_0015	2-Aminoisobutyric acid 2-Aminobutyric acid	2-Aminoisobutyric acid 2-Aminobutyric acid	6119 6657	HMDB0001906 HMDB0000452	2-Amino-2-methylpropanoate(-1.13); N-Ethylglycine(-1.17); L-3-Amino-isobutanoate(-1.17); D-2-Aminobutyrate(-1.17); HBA(-1.17); N-Methyl-L-alanine(-1.17); (R)-3-Amino-2-methylpropanoate(-1.17); 3-Aminoisobutyric acid(-1.17); (S)-2-Aminobutanoate(-1.17);	6119; 316542; 439434; 439691; 443074; 5288725; 5459822; 64956; 80283;	Dimethylglycine(-0.86); Gamma-Aminobutyric acid(-0.86); L-Alpha-aminobutyric acid(-0.86); D-Alpha-aminobutyric acid(-0.86); 2-Aminoisobutyric acid(-0.86); (S)-b-aminoisobutyric acid(-0.86); (R)-b-aminoisobutyric acid(-0.86); 3-Aminoisobutanoic acid(-0.86);	HMDB00092; HMDB00112; HMDB00452; HMDB00650; HMDB01906; HMDB02166; HMDB02299; HMDB03911;		104.071	9.25306	0.000561436	0.000588029	0.000609161	0.000568643	0.000553203	0.000662733	0.000564091	0.000615154	0.000536859	0.000598237	0.00068531	0.000643706	0.000597361	0.000571875	0.000568296	0.000577653	0.000527879	0.000591217	0.00120708	0.00121198	0.00109731	0.00112726	0.00117354	0.00105394	0.00114641	0.00113684	0.00103931	0.000992076	0.00107747	0.00101373	0.00105029	0.000858987	0.000968287	0.00101485
C_0023	104.071	7.50603
C_0024	104.107	6.31936
C_0025	104.107	6.54809		C_0016	Choline	Choline	305	HMDB0000097	Choline(9679.76);	305;				104.107	6.55052	0.00899048	0.00926188	0.00912391	0.00798162	0.00855323	0.00907709	0.00958292	0.0114416	0.0112104	0.0091496	0.00950148	0.00902958	0.00991477	0.00955091	0.00903232	0.009047	0.00809438	0.00981194	0.00820521	0.00899572	0.00759795	0.00763054	0.00780913	0.00704216	0.00788615	0.00795025	0.00780533	0.00755245	0.00700211	0.00715426	0.00838264	0.00823846	0.00740441	0.00830727
C_0026	106.05	9.57321		C_0017	Ser	Ser	617	HMDB0000187,HMDB0003406	DL-Serine(-1); L-Serine(-0.99); D-Serine(-0.99);	617; 5951; 71077;	L-Serine(-1.04); D-Serine(-1.04);	HMDB00187; HMDB03406;		106.05	9.57602	0.0163663	0.0169144	0.0176565	0.0166873	0.0168798	0.0170637	0.0173448	0.0167987	0.0173821	0.017204	0.0170736	0.0166968	0.0159627	0.0170696	0.0175281	0.0167748	0.0171897	0.0175937	0.0254257	0.0250749	0.0267613	0.028973	0.0280905	0.0288649	0.0271791	0.0265362	0.0280386	0.0274103	0.0282938	0.0289793	0.025667	0.0260688	0.0255626	0.0285659
C_0027	106.086	7.31846		C_0018	Diethanolamine	Diethanolamine	8113	HMDB0004437	Diethanolamine(-1.86); 2-Amino-2-methyl-1,3-propandiol(-2.05);	8113; 1531;	Diethanolamine(-2.25);	HMDB04437;		106.087	7.32384	5.28646e-05	7.72124e-05	8.31113e-05	4.07214e-05	6.99406e-05	0.000129673	0.000119014	7.73294e-05	5.9147e-05	0.000108589	9.38774e-05	0.000197139	6.15646e-05	5.92973e-05	7.27154e-05	8.16423e-05	0.000108403	7.96866e-05	5.65474e-05	9.52457e-05	5.06003e-05	N.D.	0.000162226	4.91127e-05	6.28207e-05	3.95415e-05	0.000217526	5.60691e-05	6.37952e-05	9.84358e-05	6.6615e-05	0.000102217	9.04089e-05	6.76117e-05
C_0028	110.027	17.7492		C_0019	Hypotaurine	Hypotaurine	107812	HMDB0000965	Hypotaurine(-1.5);	107812;	Hypotaurine(-1.04);	HMDB00965;		110.027	17.7494	N.D.	N.D.	3.05063e-05	3.6917e-05	N.D.	N.D.	N.D.	4.43774e-05	4.85183e-05	N.D.	3.79325e-05	N.D.	3.41627e-05	3.86324e-05	3.99187e-05	2.945e-05	3.23403e-05	N.D.	N.D.	N.D.	4.67589e-05	5.15493e-05	N.D.	3.49722e-05	4.28254e-05	4.70995e-05	N.D.	4.30455e-05	N.D.	4.29902e-05	N.D.	5.11087e-05	4.17906e-05	N.D.
C_0029	110.075	21.6294
C_0030	111.091	6.99072
C_0031	111.092	6.31705		C_0020										111.092	6.31705	N.D.	1.76963e-05	N.D.	1.98675e-05	2.16366e-05	2.56756e-05	2.63838e-05	2.4665e-05	2.74833e-05	1.99659e-05	2.10986e-05	1.89084e-05	N.D.	N.D.	2.38604e-05	2.14558e-05	2.30809e-05	1.7261e-05	2.00812e-05	1.5182e-05	1.30695e-05	2.74472e-05	N.D.	1.09288e-05	N.D.	2.18229e-05	N.D.	N.D.	N.D.	1.15725e-05	2.479e-05	1.94078e-05	N.D.	2.63306e-05
C_0032	113.021	22.4889
C_0033	113.107	6.32034		C_0023										113.107	6.32057	6.60353e-05	6.39181e-05	6.47799e-05	5.11013e-05	4.13589e-05	5.53213e-05	5.51098e-05	5.04578e-05	6.02588e-05	5.90444e-05	6.35762e-05	5.21428e-05	5.22941e-05	6.63783e-05	6.50039e-05	6.52403e-05	5.12657e-05	4.35232e-05	5.7761e-05	4.92222e-05	5.57222e-05	2.88676e-05	4.17412e-05	4.25108e-05	4.89505e-05	4.30452e-05	3.90699e-05	4.55826e-05	3.22914e-05	5.97679e-05	4.59203e-05	4.74163e-05	3.93162e-05	3.68629e-05
C_0034	114.055	10.6455		C_0024	1-Pyrroline 5-carboxylic acid	P5C	440162	HMDB0001301	(S)-1-Pyrroline-5-carboxylate(-4.72); 3,4-Dihydro-2H-Pyrrole-2-carboxylate(-4.52); 1-Pyrroline-2-carboxylate(-4.52); Glutarimide(-4.52);	440162; 1196; 440046; 70726;	1-Pyrroline-5-carboxylic acid(-4.73); 1-Pyrroline-2-carboxylic acid(-4.73);	HMDB01301; HMDB06875;		114.056	10.6514	N.D.	N.D.	2.92199e-05	N.D.	N.D.	2.42085e-05	N.D.	N.D.	3.113e-05	N.D.	3.13673e-05	N.D.	N.D.	3.92104e-05	N.D.	N.D.	2.51134e-05	N.D.	N.D.	4.26815e-05	3.68685e-05	N.D.	N.D.	2.97531e-05	5.07729e-05	N.D.	4.38057e-05	N.D.	N.D.	N.D.	N.D.	4.48946e-05	3.76207e-05	N.D.
C_0035	114.066	6.98398		C_0025	Creatinine	Creatinine	588	HMDB0000562	Creatinine(-2.2);	588;	Creatinine(-2.15);	HMDB00562;		114.066	6.98935	0.000769489	0.000761471	0.000758339	0.000779389	0.000727943	0.000779029	0.000809367	0.000912703	0.000780384	0.000804437	0.000835189	0.000834478	0.000860215	0.000845673	0.00080935	0.000805121	0.000745634	0.000929819	0.000955899	0.000970408	0.000874953	0.000908414	0.00090822	0.000878541	0.00096509	0.000937785	0.000835814	0.00080687	0.000865873	0.000814117	0.000947684	0.00090924	0.000945604	0.000922866
C_0036	114.091	21.4694
C_0037	115.086	7.28164		C_0026	XC0010 3-Amino-2-piperidone	3-Amino-2-piperidone	5200225	HMDB0000323			3-Amino-2-piperidone(0.89);	HMDB00323;		115.087	7.28722	N.D.	N.D.	N.D.	N.D.	N.D.	N.D.	N.D.	4.96732e-05	N.D.	N.D.	N.D.	N.D.	N.D.	3.73318e-05	N.D.	N.D.	N.D.	N.D.	0.000101344	0.000109425	0.00010385	9.02228e-05	9.29177e-05	0.000104292	0.000103419	9.03949e-05	0.000109104	8.76132e-05	9.63928e-05	7.99384e-05	0.000121772	0.000115276	9.37081e-05	8.87655e-05
C_0038	115.579	8.22152		C_0027										115.579	8.22714	N.D.	N.D.	N.D.	N.D.	N.D.	N.D.	N.D.	N.D.	N.D.	N.D.	N.D.	1.06601e-05	1.07047e-05	N.D.	N.D.	9.18878e-06	N.D.	N.D.	1.48402e-05	2.06724e-05	1.65136e-05	1.60376e-05	1.4392e-05	2.04748e-05	2.46524e-05	2.23735e-05	1.41617e-05	1.62372e-05	1.53144e-05	1.87298e-05	1.99104e-05	1.83271e-05	1.7871e-05	2.22695e-05
C_0039	116.071	10.3876		C_0028	Pro	Pro	614	HMDB0000162,HMDB0003411	Proline(-0.86); L-Proline(-0.85); 3-Acetamidopropanal(-0.85); D-Proline(-0.85);	614; 145742; 5460495; 8988;	L-Proline(-0.58); D-Proline(-0.58);	HMDB00162; HMDB03411;		116.071	10.3903	0.035999	0.0359979	0.0361131	0.0330043	0.0344495	0.0357727	0.037161	0.0403168	0.0395825	0.0359145	0.0376397	0.0349325	0.0357169	0.0365556	0.0356717	0.0352387	0.0329942	0.0373557	0.0280543	0.0292981	0.027739	0.0274923	0.0268813	0.0261097	0.0299392	0.0284814	0.0281581	0.0263372	0.0262578	0.0266082	0.0276152	0.0280913	0.0263786	0.0284858
C_0040	116.107	7.68083		C_0029	XC0011									116.107	7.68489	N.D.	1.81806e-05	N.D.	1.85524e-05	1.42018e-05	N.D.	N.D.	N.D.	N.D.	2.40614e-05	N.D.	N.D.	N.D.	N.D.	1.78273e-05	N.D.	2.11838e-05	2.15498e-05	2.36671e-05	1.77601e-05	1.47032e-05	2.7997e-05	1.83922e-05	1.63709e-05	1.89323e-05	2.57771e-05	N.D.	1.80131e-05	2.27965e-05	2.63983e-05	1.64686e-05	2.19745e-05	2.4607e-05	N.D.
C_0041	116.107	6.32427		C_0030										116.107	6.32427	3.19277e-05	3.05944e-05	3.7214e-05	2.59264e-05	3.79309e-05	3.08539e-05	3.14219e-05	2.14286e-05	2.83728e-05	2.92946e-05	N.D.	2.93756e-05	N.D.	3.18404e-05	N.D.	2.73366e-05	N.D.	3.0551e-05	2.54325e-05	2.61627e-05	2.39756e-05	N.D.	2.3436e-05	2.64522e-05	2.62723e-05	3.35853e-05	3.14654e-05	2.6174e-05	2.14838e-05	N.D.	2.60099e-05	2.44511e-05	N.D.	4.39588e-05
C_0042	118.061	7.88356		C_0031	Guanidoacetic acid	Guanidoacetic acid	763	HMDB0000128	Guanidinoacetate(-2.61);	763;	Guanidoacetic acid(-2.42);	HMDB00128;		118.061	7.88781	0.000181756	0.000144608	0.000150648	0.000113522	0.000102663	0.000102659	0.00016723	0.00019276	0.000163521	0.000125654	0.000125581	0.000120107	0.000163643	0.000171437	0.000142936	0.000112654	0.000118431	0.00014243	0.00017047	0.000171729	0.000155245	9.61796e-05	0.000108005	0.000121912	0.000184109	0.000160719	0.000152546	0.000103428	0.000107988	0.000112007	0.000197362	0.000205876	0.000235576	0.000179985
C_0043	118.086	9.61301		C_0032	Val	Val	1182	HMDB0000883	Valine(0.32); 5-Aminopentanoate(0.33); D-Norvaline(0.33); L-Valine(0.33); L-Norvaline(0.33); 4-Methylaminobutyrate(0.33); D-Valine(0.33); Amyl nitrite(0.33); 2-Amino-2-methylbutanoate(0.33);	1182; 138; 439575; 6287; 65098; 70703; 71563; 8053; 94744;	Betaine(0.15); L-Valine(0.15); Vaporole(0.15); N-Methyl-a-aminoisobutyric acid(0.15); 5-Aminopentanoic acid(0.15);	HMDB00043; HMDB00883; HMDB01382; HMDB02141; HMDB03355;		118.086	9.61708	0.0548248	0.0537581	0.0531109	0.0500028	0.0499809	0.0541747	0.0527146	0.0571395	0.057949	0.0528238	0.0565669	0.0529451	0.0537346	0.0562146	0.0543475	0.0530318	0.0491121	0.0569646	0.053115	0.054947	0.0506157	0.0511514	0.0520204	0.047485	0.0549179	0.0549574	0.0524623	0.0496695	0.0497441	0.0488345	0.0554034	0.0533818	0.0528848	0.0552126
C_0044	118.086	10.8384		C_0033	Betaine	Betaine	247	HMDB0000043	Betaine(-0.49); 5-Aminopentanoate(-0.47); D-Norvaline(-0.47); L-Valine(-0.47); L-Norvaline(-0.47); 4-Methylaminobutyrate(-0.47); D-Valine(-0.47); Amyl nitrite(-0.47); 2-Amino-2-methylbutanoate(-0.47);	247; 138; 439575; 6287; 65098; 70703; 71563; 8053; 94744;	Betaine(-0.65); L-Valine(-0.65); Vaporole(-0.65); N-Methyl-a-aminoisobutyric acid(-0.65); 5-Aminopentanoic acid(-0.65);	HMDB00043; HMDB00883; HMDB01382; HMDB02141; HMDB03355;		118.086	10.8417	0.00474778	0.004904	0.00480993	0.00465388	0.00512917	0.00523261	0.00444803	0.00445284	0.00415087	0.00516519	0.00559522	0.00533888	0.00417072	0.00407167	0.00414124	0.00426231	0.00406607	0.00460086	0.0135407	0.012802	0.0118973	0.0145793	0.0138846	0.0130675	0.0118154	0.0116278	0.0124583	0.0127767	0.0128818	0.0126892	0.0113478	0.0106108	0.0104543	0.0119754
C_0045	119.118	6.53064
C_0046	120.056	6.93831
C_0047	120.065	9.88172
C_0048	120.066	10.093		C_0034	Thr	Thr	6288	HMDB0000167	L-Threonine(-2.54); 4-Amino-3-hydroxybutanoate(-2.54); 2-Methylserine(-2.54); (-)-erythro-(2R,3R)-Dihydroxybutylamide(-2.54); D-Threonine(-2.54); D-Allothreonine(-2.54); L-Allothreonine(-2.54);	6288; 2149; 439656; 443073; 69435; 90624; 99289;	L-Threonine(-2.18); L-Homoserine(-2.18); L-Allothreonine(-2.18);	HMDB00167; HMDB00719; HMDB04041;		120.066	10.0957	0.0209477	0.0202915	0.0211291	0.0198335	0.0197492	0.0197176	0.0230196	0.023063	0.0233299	0.0196535	0.0204631	0.0195501	0.0202904	0.0207102	0.0213693	0.0202227	0.0196261	0.0205801	0.0158339	0.0159259	0.0161652	0.0152143	0.0148108	0.0152185	0.0177795	0.0165635	0.0167318	0.0144876	0.0149233	0.0153403	0.016417	0.016724	0.0161536	0.0167411
C_0049	120.091	10.8158
C_0050	122.027	9.09454		C_0038					L-Cysteine(-2.02); D-Cysteine(-2.02);	5862; 92851;	L-Cysteine(-1.58); D-Cysteine(-1.58);	HMDB00574; HMDB03417;		122.027	9.0982	0.000151736	0.000195936	0.000185702	0.000186182	0.000183867	0.000210842	0.000125334	0.000103122	0.000120384	0.000162628	0.0001822	0.000220196	0.00017824	0.00021532	0.000238877	0.000202199	0.000224801	0.00025145	0.000238271	0.000248259	0.000251809	0.000257609	0.000276014	0.000277904	0.000226377	0.000258521	0.000275903	0.00024508	0.0002617	0.000277275	0.000235701	0.000264414	0.000266369	0.000292672
C_0051	122.028	9.73086		C_0039					L-Cysteine(-5.44); D-Cysteine(-5.44);	5862; 92851;	L-Cysteine(-5); D-Cysteine(-5);	HMDB00574; HMDB03417;		122.028	9.73557	N.D.	N.D.	N.D.	N.D.	N.D.	N.D.	N.D.	N.D.	N.D.	N.D.	N.D.	N.D.	N.D.	N.D.	N.D.	N.D.	N.D.	N.D.	2.39982e-05	N.D.	1.88979e-05	N.D.	N.D.	N.D.	N.D.	N.D.	N.D.	N.D.	1.59269e-05	1.64524e-05	N.D.	N.D.	1.53049e-05	1.84761e-05
C_0052	122.074	20.7975		C_0040										122.074	20.7975	0.000140881	0.000117095	0.000112745	N.D.	N.D.	N.D.	0.000144381	0.000124796	N.D.	0.00012884	0.000120475	0.000111521	0.000130812	0.000130926	0.000119801	0.000147158	0.00015041	0.00013184	0.000205501	0.000201997	0.000229247	0.00015057	0.000171574	0.000183871	0.000202433	0.000159017	0.000156325	0.000141061	0.000166883	0.000151372	0.000222718	0.000177507	0.000198276	0.000180119
C_0053	122.081	21.9716
C_0054	123.055	7.07522		C_0041	Nicotinamide	Nicotinamide	936	HMDB0001406	Nicotinamide(-2.68); Picolinamide(-2.73); Isonicotineamide(-2.73);	936; 15070; 15074;	Niacinamide(-2.63);	HMDB01406;		123.056	7.07865	0.000283988	0.000222701	0.000227097	0.0001921	0.000178881	0.000177054	0.000279084	0.000311818	0.000271276	0.000190216	0.000204476	0.000212768	0.000197089	0.00020005	0.000183762	0.000158231	0.000145757	0.000165674	0.000150278	0.000144993	0.000118641	0.000133845	0.000164313	0.000149791	0.000145687	0.000153661	0.000164203	0.000140426	0.00014553	0.00014045	0.000152835	0.000176336	0.000173578	0.000146425
C_0055	123.595	6.53096		C_0042	XC0014									123.595	6.53639	N.D.	N.D.	N.D.	7.28005e-06	N.D.	N.D.	N.D.	N.D.	N.D.	N.D.	N.D.	N.D.	N.D.	N.D.	N.D.	N.D.	N.D.	N.D.	N.D.	1.41317e-05	N.D.	N.D.	1.17397e-05	1.23116e-05	1.03773e-05	N.D.	1.27501e-05	1.22202e-05	1.6277e-05	N.D.	1.54665e-05	1.14826e-05	1.66338e-05	1.56199e-05
C_0056	124.04	9.58829		C_0043	Nicotinic acid	Nicotinic acid	938	HMDB0001488	Nicotinate(-6.68); Picolinic acid(-6.73); Isonicotinic acid(-6.73); Nitrobenzene(-6.73);	938; 1018; 5922; 7416;	Nicotinic acid(-6.5); Picolinic acid(-6.5);	HMDB01488; HMDB02243;		124.04	9.58829	1.78032e-05	N.D.	N.D.	N.D.	N.D.	N.D.	2.3025e-05	5.92352e-05	5.72347e-05	N.D.	N.D.	N.D.	N.D.	N.D.	N.D.	N.D.	N.D.	N.D.	N.D.	N.D.	N.D.	N.D.	N.D.	N.D.	N.D.	N.D.	N.D.	N.D.	N.D.	N.D.	N.D.	N.D.	N.D.	N.D.
C_0057	124.079	21.5814
C_0058	126.022	21.7754		C_0044	Taurine	Taurine	1123	HMDB0000251	Taurine(-1.53);	1123;	Taurine(-1.85);	HMDB00251;		126.022	21.7487	0.000238209	0.00022926	0.000234356	0.000223333	0.00024477	0.000241394	0.00023056	0.000244983	0.000228227	0.00024289	0.0002616	0.000237416	0.000223159	0.000226592	0.000222002	0.000221863	0.000201043	0.000225717	0.000294212	0.000286692	0.000267131	0.000296787	0.000285362	0.000281874	0.000278922	0.000273787	0.000243754	0.000261613	0.000250849	0.000265981	0.000254827	0.000246808	0.00024442	0.000265582
C_0059	126.103	7.00726
C_0060	126.103	6.31989		C_0045					N-Methylhistamine(-3.33); 4-Methylhistamine(-3.33); 2-Methylhistamine(-3.33);	3614; 37463; 91613;	1-Methylhistamine(-3.34); 3-Methylhistamine(-3.34);	HMDB00898; HMDB01861;		126.103	6.31989	1.96653e-05	1.54953e-05	2.15014e-05	1.75191e-05	2.40852e-05	1.55349e-05	1.74566e-05	1.49069e-05	1.97898e-05	1.95677e-05	2.29503e-05	1.87637e-05	N.D.	1.76784e-05	1.24292e-05	1.92505e-05	1.60347e-05	1.85318e-05	1.95847e-05	1.32723e-05	1.51006e-05	1.86952e-05	1.80879e-05	1.31146e-05	1.63e-05	1.98208e-05	1.86242e-05	1.69138e-05	1.78084e-05	2.4028e-05	2.23502e-05	1.95879e-05	1.69087e-05	2.44116e-05
C_0061	128.071	10.443		C_0047					delta1-Piperideine-2-carboxylate(-2.34); (S)-2,3,4,5-Tetrahydropyridine-2-carboxylate(-2.34); Guvacine(-2.34); Isoguvacine(-2.34); L-Baikiain(-2.34); alpha-(Methylenecyclopropyl)glycine(-2.34);	1194; 24771808; 3532; 3765; 441442; 4479247;	D-1-Piperideine-2-carboxylic acid(-2.09); (S)-2,3,4,5-Tetrahydropiperidine-2-carboxylate(-2.09);	HMDB01084; HMDB12130;		128.071	10.4435	N.D.	N.D.	2.86226e-05	2.85096e-05	3.1431e-05	N.D.	N.D.	2.38314e-05	N.D.	3.07736e-05	3.63614e-05	N.D.	2.65824e-05	2.71197e-05	3.28422e-05	N.D.	2.68298e-05	2.99685e-05	8.12627e-05	6.83191e-05	7.49291e-05	8.93522e-05	7.45255e-05	8.23898e-05	7.87157e-05	7.51289e-05	5.60093e-05	6.49911e-05	7.43402e-05	8.38424e-05	8.40856e-05	6.18708e-05	7.68453e-05	8.76498e-05
C_0062	128.118	6.32932		C_0048					Galegine(1.5);	10983;				128.118	6.32932	2.05282e-05	2.24065e-05	2.752e-05	N.D.	N.D.	2.75312e-05	N.D.	3.24617e-05	2.47706e-05	N.D.	3.0245e-05	2.77838e-05	2.41751e-05	2.59637e-05	2.57203e-05	2.85312e-05	3.18886e-05	2.36677e-05	2.35568e-05	2.0004e-05	2.21211e-05	2.38273e-05	N.D.	N.D.	2.4045e-05	N.D.	2.77314e-05	N.D.	N.D.	N.D.	2.25245e-05	1.9633e-05	N.D.	2.3162e-05
C_0063	129.066	8.41052		C_0049	XC0016	XC0016			gamma-Amino-gamma-cyanobutanoate(-1.08); alpha-Amino-gamma-cyanobutanoate(-1.08); 5,6-Dihydrothymine(-1.08);	440769; 440770; 93556;	Dihydrothymine(-1.25);	HMDB00079;		129.066	8.41617	0.000233667	0.000227807	0.000232473	0.000229298	0.000215832	0.000246357	0.000259993	0.000291272	0.000250018	0.00025165	0.000260029	0.000251598	0.000286414	0.000256361	0.000213519	0.000269047	0.000248424	0.000286289	0.000462806	0.000472409	0.000458185	0.000430494	0.000473067	0.000440319	0.000485304	0.000460383	0.000449349	0.000422209	0.000445778	0.000437198	0.0004511	0.000418326	0.000449891	0.000488991
C_0064	130.087	12.0124		C_0051	N-Methylproline	N-Methylproline	557		(+)-TACP(-0.72); 1-Aminocyclopentanecarboxylate(-0.72); N4-Acetylaminobutanal(-0.72); Vigabatrin(-0.72);	124355; 2901; 440850; 5665;	Pipecolic acid(-0.88); L-Pipecolic acid(-0.88); N4-Acetylaminobutanal(-0.88); D-Pipecolic acid(-0.88);	HMDB00070; HMDB00716; HMDB04226; HMDB05960;		130.086	12.0132	N.D.	N.D.	7.62198e-05	N.D.	7.67076e-05	7.4222e-05	8.07422e-05	9.30699e-05	N.D.	8.40728e-05	N.D.	7.72254e-05	7.66741e-05	8.73804e-05	7.37134e-05	7.01104e-05	8.20251e-05	8.46637e-05	N.D.	5.88184e-05	8.26119e-05	N.D.	N.D.	7.81966e-05	7.15275e-05	6.90725e-05	N.D.	N.D.	N.D.	6.61816e-05	7.6592e-05	6.82651e-05	6.88721e-05	N.D.
C_0065	130.086	11.0023		C_0050					(+)-TACP(1.74); 1-Aminocyclopentanecarboxylate(1.74); N4-Acetylaminobutanal(1.74); Vigabatrin(1.74);	124355; 2901; 440850; 5665;	Pipecolic acid(1.58); L-Pipecolic acid(1.58); N4-Acetylaminobutanal(1.58); D-Pipecolic acid(1.58);	HMDB00070; HMDB00716; HMDB04226; HMDB05960;		130.086	11.0054	N.D.	N.D.	6.85013e-05	7.41157e-05	N.D.	6.94321e-05	N.D.	6.27658e-05	N.D.	7.66781e-05	7.2386e-05	5.94264e-05	7.88253e-05	7.34593e-05	8.54622e-05	7.06157e-05	6.36869e-05	6.3008e-05	9.34548e-05	N.D.	7.38694e-05	8.26622e-05	7.45255e-05	6.82938e-05	5.41139e-05	6.05135e-05	9.62176e-05	7.5689e-05	N.D.	6.11157e-05	8.20815e-05	N.D.	6.19528e-05	7.06018e-05
C_0066	130.087	9.86231		C_0052	Pipecolic acid	Pipecolic acid	439227	HMDB0000070,HMDB0000716,HMDB0005960	L-Pipecolate(-2.22); (+)-TACP(-2.28); 1-Aminocyclopentanecarboxylate(-2.28); N4-Acetylaminobutanal(-2.28); Vigabatrin(-2.28);	439227; 124355; 2901; 440850; 5665;	Pipecolic acid(-2.44); L-Pipecolic acid(-2.44); N4-Acetylaminobutanal(-2.44); D-Pipecolic acid(-2.44);	HMDB00070; HMDB00716; HMDB04226; HMDB05960;		130.087	9.8669	N.D.	N.D.	5.8256e-05	5.40603e-05	N.D.	6.39086e-05	N.D.	5.11933e-05	N.D.	6.80319e-05	6.30712e-05	4.87181e-05	5.11673e-05	5.23608e-05	N.D.	6.17027e-05	5.10399e-05	5.48541e-05	8.5952e-05	8.51721e-05	8.45105e-05	8.26164e-05	7.63517e-05	7.79736e-05	8.05381e-05	7.98338e-05	8.60175e-05	7.27291e-05	7.85844e-05	8.13327e-05	8.62204e-05	8.66822e-05	6.57102e-05	8.06432e-05
C_0067	130.086	12.0027
C_0068	130.159	8.43585		C_0053					Octylamine(1.38);	8143;				130.159	8.43585	2.80673e-05	3.8078e-05	1.49775e-05	2.57385e-05	2.68454e-05	3.4263e-05	3.41177e-05	2.16738e-05	2.63715e-05	2.6223e-05	3.05256e-05	2.4552e-05	2.96555e-05	2.6638e-05	2.06398e-05	3.37228e-05	2.04611e-05	3.56869e-05	2.39982e-05	4.0008e-05	2.43729e-05	3.92691e-05	3.1219e-05	2.23483e-05	2.56142e-05	5.44071e-05	3.15565e-05	2.95145e-05	3.15038e-05	2.43998e-05	2.61842e-05	3.7825e-05	2.0712e-05	3.07042e-05
C_0069	131.118	8.095		C_0054	N-Acetylputrescine	N-Acetylputrescine	122356	HMDB0002064	N-Acetylputrescine(0.04);	122356;	N-Acetylputrescine(0);	HMDB02064;		131.118	8.10037	N.D.	N.D.	N.D.	N.D.	2.80475e-05	N.D.	N.D.	N.D.	N.D.	N.D.	N.D.	N.D.	N.D.	N.D.	N.D.	N.D.	N.D.	N.D.	6.07953e-05	6.1301e-05	5.1086e-05	6.86408e-05	4.75676e-05	5.16999e-05	4.71788e-05	5.9012e-05	5.57361e-05	5.64496e-05	5.28126e-05	5.41444e-05	4.08665e-05	3.75998e-05	4.10575e-05	4.84216e-05
C_0070	131.573	8.13187		C_0055	XC0019									131.573	8.1405	4.11926e-05	4.16877e-05	3.6433e-05	3.0858e-05	3.6061e-05	4.92368e-05	2.71792e-05	3.33934e-05	3.30422e-05	3.74289e-05	4.73034e-05	3.77204e-05	3.14994e-05	4.49908e-05	3.75598e-05	3.56525e-05	4.2729e-05	4.64883e-05	0.000151768	0.00015435	0.000138069	0.00010933	0.000134355	0.000129986	0.000139157	0.000140948	0.000128412	0.000120722	0.000136823	0.000120094	0.000144035	0.000142609	0.000138752	0.000143881
C_0071	132.065	10.4046
C_0072	132.066	11.5913		C_0056	Hydroxyproline	Hydroxyproline	5810	HMDB0000725	trans-4-Hydroxy-L-proline(-0.55); cis-4-Hydroxy-L-proline(-0.57); (S)-4-Amino-5-oxopentanoate(-0.57); 5-Aminolevulinate(-0.57); L-Glutamate 5-semialdehyde(-0.57); 5-Amino-2-oxopentanoic acid(-0.57); 2-Amino-4-oxopentanoic acid(-0.57); cis-4-Hydroxy-D-proline(-0.57); 4-Hydroxy-L-proline(-0.57); trans-4-Hydroxy-D-proline(-0.57); trans-L-3-Hydroxyproline(-0.57); N-Acetyl-beta-alanine(-0.57);	5810; ; 129297; 137; 193305; 439402; 439983; 440014; 440015; 440074; 440575; 76406;	Hydroxyproline(-0.25); N-Acetyl-L-alanine(-0.25); Propionylglycine(-0.25); 5-Aminolevulinic acid(-0.25); L-Glutamic-gamma-semialdehyde(-0.25); 3-Hydroxy-L-proline(-0.25); 4-Hydroxy-L-proline(-0.25); 5-Amino-2-oxopentanoic acid(-0.25);	HMDB00725; HMDB00766; HMDB00783; HMDB01149; HMDB02104; HMDB02113; HMDB06055; HMDB06272;		132.066	11.5929	0.000176079	0.000155657	0.000161536	0.000152318	0.000149854	0.000161131	0.000165285	0.000170644	0.000150536	0.000150228	0.000182929	0.000174999	0.000166767	0.000151784	0.000152689	0.000166868	0.000153345	0.00016525	0.000150444	0.000149051	0.000164606	0.000165691	0.000159095	0.000176734	0.000176465	0.000138596	0.000142027	0.000148672	0.000152662	0.000150303	0.000136933	0.000125138	0.000138935	0.000144015
C_0073	132.075	15.8021
C_0074	132.077	6.40903		C_0057					3-Guanidinopropanoate(1.61);	67701;	Creatine(1.4);	HMDB00064;		132.077	6.41499	0.00183541	0.00178834	0.00181944	0.00181513	0.00171383	0.00196926	0.00214022	0.00255481	0.00236152	0.00190694	0.00200711	0.00197173	0.00186912	0.00198937	0.00181539	0.00185958	0.00168011	0.00204204	0.00464643	0.00468465	0.00438072	0.00406561	0.00451658	0.0043129	0.00480252	0.00463201	0.00429664	0.00432692	0.00429716	0.00424055	0.00434714	0.00440237	0.00436162	0.00432014
C_0075	132.077	8.49298		C_0058	Creatine	Creatine	586	HMDB0000064	Creatine(-0.03); 3-Guanidinopropanoate(-0.07);	586; 67701;	Creatine(-0.27);	HMDB00064;		132.077	8.49756	0.00310807	0.00285836	0.00276927	0.00277957	0.00241671	0.00273707	0.00250438	0.00231616	0.00217292	0.00281223	0.00318656	0.00287683	0.00373987	0.00371208	0.00368617	0.00361872	0.00342315	0.0038563	0.00940165	0.00982863	0.00898725	0.00573503	0.00674638	0.00633268	0.00917531	0.0092841	0.00856669	0.00547921	0.0061113	0.00597451	0.0110598	0.0096736	0.0110396	0.00938464
C_0076	132.102	9.80198		C_0059	Ile	Ile	791	HMDB0000172	Isoleucine(0.87); L-Norleucine(0.88); (3R)-beta-Leucine(0.88); D-Leucine(0.88); beta-Alaninebetaine(0.88); 6-Aminohexanoate(0.88); L-Leucine(0.88); L-Isoleucine(0.88); N,N-Diethylglycine(0.88); D-Isoleucine(0.88);	791; 21236; 2761558; 439524; 441440; 564; 6106; 6306; 74151; 76551;	L-Isoleucine(1.15); L-Alloisoleucine(1.15); L-Leucine(1.15); L-Norleucine(1.15); Aminocaproic acid(1.15); Beta-Leucine(1.15);	HMDB00172; HMDB00557; HMDB00687; HMDB01645; HMDB01901; HMDB03640;		132.102	9.8054	0.065258	0.0641805	0.0646829	0.0613291	0.0630409	0.0643179	0.06528	0.0688393	0.0712802	0.0673487	0.0705545	0.0636386	0.0674443	0.0660322	0.0653201	0.0636937	0.0595208	0.0707092	0.0699	0.0711155	0.0635584	0.0696036	0.0682758	0.0652583	0.0698614	0.070459	0.0658455	0.0630627	0.0663344	0.0636434	0.0706855	0.0702297	0.0670497	0.0713841
C_0077	132.102	9.90389		C_0060	Leu	Leu	857	HMDB0000687	Leucine(0.63); L-Norleucine(0.64); (3R)-beta-Leucine(0.64); D-Leucine(0.64); beta-Alaninebetaine(0.64); 6-Aminohexanoate(0.64); L-Leucine(0.64); L-Isoleucine(0.64); N,N-Diethylglycine(0.64); D-Isoleucine(0.64);	857; 21236; 2761558; 439524; 441440; 564; 6106; 6306; 74151; 76551;	L-Isoleucine(0.91); L-Alloisoleucine(0.91); L-Leucine(0.91); L-Norleucine(0.91); Aminocaproic acid(0.91); Beta-Leucine(0.91);	HMDB00172; HMDB00557; HMDB00687; HMDB01645; HMDB01901; HMDB03640;		132.102	9.90743	0.0989066	0.0989091	0.0990224	0.0868529	0.0920065	0.103435	0.0981099	0.1095	0.107843	0.0944283	0.108292	0.0978704	0.0964244	0.101154	0.101204	0.101098	0.0906728	0.101568	0.097032	0.104063	0.0971568	0.0942714	0.100399	0.085657	0.101479	0.104377	0.0971334	0.0943472	0.0892955	0.0923777	0.10217	0.103895	0.099657	0.102815
C_0078	132.114	7.80659
C_0079	133.034	13.1328
C_0080	133.036	5.95511
C_0081	133.049	8.00932
C_0082	133.058	6.31995		C_0061										133.058	6.31995	3.06106e-05	N.D.	3.17468e-05	4.10032e-05	N.D.	N.D.	N.D.	2.69206e-05	2.51708e-05	2.99204e-05	5.07825e-05	3.31862e-05	N.D.	2.88057e-05	4.02362e-05	4.03387e-05	2.7688e-05	N.D.	4.1983e-05	N.D.	3.81489e-05	N.D.	N.D.	N.D.	N.D.	N.D.	N.D.	N.D.	N.D.	3.08135e-05	N.D.	N.D.	N.D.	N.D.
C_0083	133.061	8.01732		C_0062	Gly-Gly	Gly-Gly	11163	HMDB0011733	Glycylglycine(2.17); 3-Ureidopropionate(2.34); N-Carbamoylsarcosine(2.34); D-Asparagine(2.34); L-Asparagine(2.34);	11163; 111; 439375; 439600; 6267;	Ureidopropionic acid(2.32); L-Asparagine(2.32); Glycyl-glycine(2.32); N-Carbamoylsarcosine(2.32);	HMDB00026; HMDB00168; HMDB11733; HMDB12265;	GG(2.26);	133.06	8.02112	3.22002e-05	N.D.	4.2084e-05	3.2455e-05	3.99788e-05	4.05632e-05	N.D.	3.61884e-05	N.D.	N.D.	4.35439e-05	3.54533e-05	3.99504e-05	3.74763e-05	3.1572e-05	3.66632e-05	3.71281e-05	4.42645e-05	7.82285e-05	7.8154e-05	5.79298e-05	9.28804e-05	8.08737e-05	7.61001e-05	7.4666e-05	7.4278e-05	6.69835e-05	8.01712e-05	6.32263e-05	6.04186e-05	7.3063e-05	7.48844e-05	6.77264e-05	7.01555e-05
C_0084	133.061	10.0582		C_0063	Asn	Asn	236	HMDB0000168,HMDB0033780	Asparagine(1.04); 3-Ureidopropionate(1.05); N-Carbamoylsarcosine(1.05); D-Asparagine(1.05); L-Asparagine(1.05);	236; 111; 439375; 439600; 6267;	Ureidopropionic acid(1.02); L-Asparagine(1.02); Glycyl-glycine(1.02); N-Carbamoylsarcosine(1.02);	HMDB00026; HMDB00168; HMDB11733; HMDB12265;	GG(0.97);	133.061	10.0599	0.0105463	0.0102378	0.00984839	0.00911196	0.0093196	0.0101426	0.0107676	0.0122802	0.0119505	0.00998197	0.0108481	0.010063	0.0106756	0.0107921	0.0101956	0.0101036	0.00943677	0.0108339	0.00918743	0.00974972	0.00859618	0.00937891	0.00945687	0.00886316	0.00972035	0.00936869	0.00926562	0.00894682	0.00881029	0.00878997	0.00911728	0.00898762	0.0081362	0.00940419
C_0085	133.062	8.25245
C_0086	133.097	6.51519		C_0064	Ornithine	Ornithine	389	HMDB0000214,HMDB0003374	Ornithine(0.12); (2R,4S)-2,4-Diaminopentanoate(0.13); L-Ornithine(0.13); D-Ornithine(0.13);	389; 440169; 6262; 71082;	Ornithine(-0.06); D-Ornithine(-0.06);	HMDB00214; HMDB03374;		133.097	6.51729	0.0120425	0.0130573	0.013242	0.0118471	0.0120754	0.0116457	0.0135765	0.0134227	0.0125866	0.0118886	0.0119894	0.0122904	0.0122218	0.0130477	0.0123639	0.0116082	0.0120716	0.0127767	0.0105179	0.0119535	0.0114313	0.00992657	0.00969758	0.0102618	0.0119653	0.0109001	0.0119417	0.0094402	0.0101188	0.00998329	0.0124619	0.0127473	0.0119776	0.0116971
C_0087	134.028	13.5108		C_0065	Thiaproline	Thiaproline	9934							134.028	13.5072	N.D.	N.D.	N.D.	N.D.	N.D.	N.D.	N.D.	N.D.	N.D.	N.D.	N.D.	N.D.	N.D.	N.D.	N.D.	N.D.	N.D.	N.D.	N.D.	N.D.	N.D.	N.D.	N.D.	N.D.	N.D.	N.D.	N.D.	N.D.	N.D.	N.D.	N.D.	N.D.	N.D.	N.D.
C_0088	134.045	11.1119		C_0066	Asp	Asp	424	HMDB0000191,HMDB0006483	Aspartate(-0.25); L-Aspartate(-0.24); D-Aspartate(-0.24);	424; 5960; 83887;	L-Aspartic acid(-0.19); D-Aspartic acid(-0.19); Iminodiacetate(-0.19);	HMDB00191; HMDB06483; HMDB11753;		134.045	11.1136	0.00630619	0.00471735	0.00477097	0.00669202	0.00577894	0.00677233	0.00897211	0.0130265	0.0122722	0.00619209	0.0066539	0.00637913	0.00536227	0.00593594	0.00513912	0.007212	0.00693501	0.00660621	0.000999316	0.000782399	0.000752426	0.00202005	0.00178057	0.00223099	0.000673563	0.000608289	0.00100175	0.00168968	0.00148886	0.00161229	0.000822253	0.00111021	0.00112184	0.0015764
C_0089	134.071	7.51759
C_0090	136.043	11.1232		C_0067	S-Methylcysteine	S-Methylcysteine	24417	HMDB0002108	Homocysteine(-2.07); L-Homocysteine(-2.07);	778; 91552;	Homocysteine(-2.07); Methylcysteine(-2.07);	HMDB00742; HMDB02108;		136.043	11.122	9.64188e-05	8.42557e-05	9.29431e-05	9.21514e-05	9.30909e-05	0.000104256	0.000114285	0.000165349	0.000144087	0.000109158	0.000127265	0.000110653	0.000107252	0.000105059	9.31284e-05	0.000110265	8.66774e-05	0.000117439	0.000101068	9.19992e-05	0.000104512	0.000101037	9.85267e-05	0.000106567	9.29908e-05	9.2397e-05	9.05711e-05	9.85649e-05	0.00010125	0.00010313	8.84424e-05	0.00010591	0.000115062	9.87176e-05
C_0091	136.042	9.7302
C_0092	136.043	6.72519
C_0093	136.043	11.5148
C_0094	136.045	11.1172
C_0095	136.072	7.95501		C_0069										136.071	7.95411	4.89134e-05	5.19445e-05	4.0476e-05	3.79972e-05	6.45982e-05	5.02725e-05	5.12207e-05	4.54562e-05	5.39883e-05	3.72014e-05	4.38805e-05	3.5598e-05	4.98868e-05	3.79098e-05	3.49742e-05	4.22684e-05	4.0064e-05	4.40527e-05	4.50172e-05	4.53073e-05	4.00476e-05	6.91448e-05	5.92204e-05	4.20201e-05	N.D.	4.88013e-05	6.3204e-05	5.58154e-05	5.67068e-05	5.16346e-05	6.1779e-05	4.71461e-05	3.69334e-05	8.30977e-05
C_0096	137.04	22.7317		C_0070										137.04	22.7317	6.09487e-05	7.0081e-05	6.85932e-05	7.06401e-05	7.51049e-05	7.06404e-05	6.98706e-05	N.D.	N.D.	6.90558e-05	7.99613e-05	6.39124e-05	6.90425e-05	6.32472e-05	6.46863e-05	6.57457e-05	N.D.	7.35447e-05	8.90966e-05	8.29759e-05	0.000101421	0.00010539	9.28308e-05	0.00010563	8.70175e-05	9.18965e-05	0.000101773	9.08691e-05	8.84731e-05	0.000105779	9.31912e-05	8.62769e-05	9.63201e-05	9.7111e-05
C_0097	137.046	10.6802
C_0098	137.071	7.03315		C_0072	1-Methylnicotinamide	1-Methylnicotinamide	457	HMDB0000699	1-Methylnicotinamide(7352.33);	457;	N-Methylnicotinamide(-0.35);	HMDB03152;		137.071	7.03824	0.000151191	0.000108335	0.000114812	8.64213e-05	9.4382e-05	8.70814e-05	0.000116893	0.000138281	0.000139151	8.22526e-05	8.35526e-05	7.60678e-05	0.000101822	0.000121148	0.000117851	9.80902e-05	9.69306e-05	9.90126e-05	N.D.	2.96002e-05	3.10401e-05	3.96815e-05	2.63926e-05	2.68536e-05	2.95121e-05	2.55768e-05	3.39243e-05	1.95777e-05	2.85722e-05	3.11388e-05	2.51386e-05	2.67927e-05	2.89144e-05	3.32034e-05
C_0099	138.055	10.0391		C_0074	Trigonelline	Trigonelline	5570	HMDB0000875	N-Methylnicotinate(-1.33); 4-Fluoro-L-threonine(6.67); 4-Nitrotoluene(-1.34); 4-Aminobenzoate(-1.34);	5570; 128057; 7473; 978;	Trigonelline(-1.46); 2-Aminobenzoic acid(-1.46); p-Aminobenzoic acid(-1.46); 3-Pyridylacetic acid(-1.46); m-Aminobenzoic acid(-1.46);	HMDB00875; HMDB01123; HMDB01392; HMDB01538; HMDB01891;		138.055	10.0431	5.02759e-05	4.31844e-05	5.67858e-05	5.1524e-05	4.7191e-05	5.99817e-05	4.58291e-05	5.65382e-05	5.28765e-05	5.55745e-05	6.2454e-05	6.15488e-05	6.4228e-05	6.69563e-05	4.97622e-05	6.51484e-05	5.5647e-05	5.86663e-05	6.34986e-05	5.45693e-05	4.63616e-05	5.99347e-05	6.25249e-05	5.82572e-05	5.84673e-05	5.70099e-05	6.55719e-05	5.48851e-05	5.78445e-05	4.94968e-05	5.17148e-05	5.38555e-05	4.78851e-05	6.27473e-05
C_0100	138.581	8.22007		C_0076	XC0025									138.581	8.22653	0.000165452	0.000180397	0.000198245	0.000194401	0.000171045	0.000198889	0.000161794	0.000145048	0.000144754	0.000212912	0.000190785	0.000197332	0.000193862	0.00019875	0.00020227	0.000224574	0.000213509	0.000231435	0.000518029	0.000545359	0.000530641	0.000531668	0.000537679	0.000523333	0.000548175	0.000505631	0.00048127	0.000502634	0.000493559	0.000470103	0.000552482	0.000529369	0.000553222	0.000543928
C_0101	138.581	9.25387		C_0077										138.581	9.25387	N.D.	N.D.	N.D.	N.D.	N.D.	N.D.	N.D.	N.D.	N.D.	N.D.	N.D.	N.D.	N.D.	N.D.	N.D.	N.D.	N.D.	N.D.	1.83158e-05	2.55898e-05	1.85005e-05	1.87869e-05	1.76965e-05	2.09209e-05	1.83248e-05	1.84194e-05	2.12653e-05	2.50746e-05	1.6452e-05	1.9334e-05	2.23067e-05	2.19295e-05	1.7871e-05	1.78959e-05
C_0102	139.054	21.5442
C_0103	140.993	4.91846
C_0104	142.097	7.01332
C_0105	143.054	20.826		C_0078										143.054	20.8009	0.000608124	0.000916028	0.00112207	0.00110657	0.000770949	0.000678182	0.000516715	0.000902013	0.0010421	0.000831115	0.000433979	0.000635892	0.000486576	0.000883053	0.000640558	0.000486132	0.000422908	0.000800255	0.00100572	0.001496	0.000829607	0.00092468	0.000787214	0.000448482	0.00103991	0.00197242	0.00147232	0.00102861	0.000566149	0.000817975	0.00158155	0.00213373	0.00174778	0.000941119
C_0106	143.063	8.35399		C_0079										143.064	8.35872	N.D.	N.D.	N.D.	N.D.	N.D.	N.D.	N.D.	N.D.	N.D.	N.D.	N.D.	N.D.	N.D.	N.D.	N.D.	N.D.	N.D.	N.D.	7.18289e-05	5.81977e-05	7.32513e-05	N.D.	N.D.	5.99523e-05	7.89182e-05	7.0474e-05	N.D.	5.11641e-05	6.33576e-05	N.D.	7.75505e-05	N.D.	6.34649e-05	8.40349e-05
C_0107	143.118	7.30103		C_0080	XC0027									143.117	7.30155	N.D.	N.D.	3.28035e-05	N.D.	N.D.	N.D.	N.D.	N.D.	N.D.	N.D.	N.D.	N.D.	2.25361e-05	N.D.	N.D.	N.D.	N.D.	N.D.	4.63413e-05	5.07499e-05	5.01146e-05	5.63148e-05	N.D.	3.81393e-05	5.18359e-05	2.4776e-05	4.84048e-05	N.D.	N.D.	N.D.	7.51107e-05	4.58853e-05	4.5319e-05	4.77076e-05
C_0108	144.065	22.5324
C_0109	144.101	11.8058
C_0110	144.102	11.0797		C_0081	Stachydrine	Stachydrine	115244	HMDB0004827	Stachydrine(-1.6); 4-(Trimethylammonio)but-2-enoate(-1.58);	115244; 5462194;	Proline betaine(-1.33);	HMDB04827;		144.102	11.086	0.0007015	0.000662512	0.000656391	0.000672114	0.000649366	0.000718659	0.000664897	0.000774029	0.000713588	0.000679522	0.000735251	0.000727636	0.000688018	0.000723417	0.000697125	0.000700644	0.000644864	0.000710296	0.00070869	0.000717613	0.000688888	0.000691082	0.000719732	0.000676693	0.000716338	0.000707893	0.000676847	0.000677903	0.000678775	0.000675944	0.000714989	0.000633478	0.000650504	0.00071057
C_0111	145.05	21.7743
C_0112	145.144	6.82548
C_0113	146.028	12.457
C_0114	146.081	13.3951
C_0115	146.092	7.92701
C_0116	146.118	10.168		C_0082							3-Dehydroxycarnitine(0.14);	HMDB06831;		146.118	10.17	N.D.	N.D.	N.D.	N.D.	N.D.	N.D.	N.D.	N.D.	N.D.	N.D.	N.D.	N.D.	N.D.	N.D.	N.D.	N.D.	2.93141e-05	N.D.	N.D.	N.D.	3.51465e-05	N.D.	N.D.	N.D.	2.94108e-05	3.84904e-05	N.D.	N.D.	N.D.	2.71884e-05	N.D.	4.05268e-05	2.70356e-05	3.7086e-05
C_0117	146.118	7.74992		C_0083	γ-Butyrobetaine	Actinine	134	HMDB0001161	4-Trimethylammoniobutanoate(6896.89);	134;	3-Dehydroxycarnitine(-0.42);	HMDB06831;		146.118	7.75637	5.63162e-05	6.25535e-05	6.17017e-05	5.16649e-05	5.26224e-05	5.31637e-05	4.72433e-05	5.492e-05	5.67455e-05	5.54607e-05	5.0558e-05	6.2417e-05	6.01817e-05	5.23608e-05	6.45503e-05	5.83947e-05	4.04706e-05	6.09431e-05	0.000127218	0.000134203	0.000130298	0.000122206	0.000122963	0.000146	0.000140625	0.000125832	0.000126727	0.000123809	0.000131703	0.000123486	9.12307e-05	0.000135539	0.000131054	0.000149728
C_0118	146.118	10.0716
C_0119	147.076	9.09649
C_0120	147.077	8.52373
C_0121	147.077	10.3171		C_0085	Gln	Gln	738	HMDB0000641,HMDB0003423	Glutamine(-1.01); D-Glutamine(-1); 3-Ureidoisobutyrate(-1); Isoglutamine(-1); L-Glutamine(-1);	738; 145815; 160663; 164697; 5961;	L-Glutamine(-0.74); Ureidoisobutyric acid(-0.74); D-Glutamine(-0.74); Alanylglycine(-0.74);	HMDB00641; HMDB02031; HMDB03423; HMDB06899;	AG(-0.73);	147.077	10.3163	0.121244	0.125522	0.129498	0.1238	0.126381	0.126758	0.122875	0.115886	0.117577	0.121629	0.124391	0.121276	0.116804	0.12137	0.127318	0.123739	0.119296	0.130063	0.117019	0.118189	0.116362	0.13016	0.12576	0.123027	0.122488	0.122686	0.128226	0.12276	0.125062	0.129598	0.12231	0.126118	0.122633	0.134652
C_0122	147.113	6.56707		C_0086	Lys	Lys	866	HMDB0000182,HMDB0003405	Lysine(0.05); (3S)-3,6-Diaminohexanoate(0.07); (3S,5S)-3,5-Diaminohexanoate(0.07); 2,5-Diaminohexanoate(0.07); D-Lysine(0.07); L-Lysine(0.07);	866; 439417; 439430; 44514625; 57449; 5962;	L-Lysine(0.27); D-Lysine(0.27); (3S)-3,6-Diaminohexanoate(0.27); (3S,5S)-3,5-Diaminohexanoate(0.27);	HMDB00182; HMDB03405; HMDB12114; HMDB12115;		147.113	6.57061	0.0358197	0.0367115	0.0356858	0.0320045	0.0330688	0.0357672	0.0368976	0.0405995	0.0399829	0.0343772	0.0348518	0.034759	0.0359937	0.0366151	0.0352461	0.0345429	0.0319938	0.0362034	0.0305476	0.0324798	0.0301293	0.0300916	0.0303375	0.0283254	0.031955	0.0314703	0.0314692	0.0294154	0.0288476	0.0286108	0.032396	0.0325656	0.0301891	0.0317026
C_0123	148.061	10.5164		C_0087	Glu	Glu	611	HMDB0000148,HMDB0003339	DL-Glutamate(-0.67); N-Methyl-D-aspartic acid(-0.66); D-Glutamate(-0.66); L-Glutamate(-0.66); L-threo-3-Methylaspartate(-0.66); L-4-Hydroxyglutamate semialdehyde(-0.66); 2-Oxo-4-hydroxy-5-aminovalerate(-0.66); N-(Carboxymethyl)-D-alanine(-0.66); Isoglutamate(-0.66); O-Acetyl-L-serine(-0.66);	611; 22880; 23327; 33032; 440064; 440851; 440852; 5462254; 73064; 99478;	L-Glutamic acid(-0.92); N-Methyl-D-aspartic acid(-0.92); N-Acetylserine(-0.92); O-Acetylserine(-0.92); D-Glutamic acid(-0.92); L-4-Hydroxyglutamate semialdehyde(-0.92);	HMDB00148; HMDB02393; HMDB02931; HMDB03011; HMDB03339; HMDB06556;		148.061	10.5158	0.0329211	0.0287443	0.0295349	0.0329623	0.0313636	0.0356361	0.0339539	0.0403005	0.0394512	0.0330202	0.035263	0.0334795	0.0286988	0.0318566	0.0296945	0.0340495	0.0329569	0.0341858	0.0100186	0.00745456	0.0075696	0.020301	0.0175138	0.0210768	0.00643702	0.00593934	0.00943611	0.0164045	0.0143169	0.0153795	0.00777156	0.0100808	0.00978652	0.0157168
C_0124	148.061	22.8361		C_0088	N-Acetylserine	N-Acetylserine	65249	HMDB0002931	N-Methyl-D-aspartic acid(-0.69); D-Glutamate(-0.69); L-Glutamate(-0.69); L-threo-3-Methylaspartate(-0.69); L-4-Hydroxyglutamate semialdehyde(-0.69); 2-Oxo-4-hydroxy-5-aminovalerate(-0.69); N-(Carboxymethyl)-D-alanine(-0.69); Isoglutamate(-0.69); O-Acetyl-L-serine(-0.69);	22880; 23327; 33032; 440064; 440851; 440852; 5462254; 73064; 99478;	L-Glutamic acid(-0.95); N-Methyl-D-aspartic acid(-0.95); N-Acetylserine(-0.95); O-Acetylserine(-0.95); D-Glutamic acid(-0.95); L-4-Hydroxyglutamate semialdehyde(-0.95);	HMDB00148; HMDB02393; HMDB02931; HMDB03011; HMDB03339; HMDB06556;		148.061	22.8411	N.D.	N.D.	N.D.	N.D.	N.D.	N.D.	N.D.	N.D.	N.D.	N.D.	N.D.	N.D.	N.D.	N.D.	N.D.	N.D.	N.D.	N.D.	N.D.	N.D.	N.D.	N.D.	N.D.	N.D.	N.D.	N.D.	N.D.	N.D.	N.D.	N.D.	N.D.	N.D.	N.D.	N.D.
C_0125	150.058	11.442		C_0089	Penicillamine	Penicillamine	5852		Penicillamine(1.17); L-Methionine(1.17); D-Methionine(1.17);	5852; 6137; 84815;	L-Methionine(1.55);	HMDB00696;		150.058	11.4416	N.D.	3.82981e-05	4.05219e-05	3.05293e-05	3.20542e-05	4.77265e-05	N.D.	3.07945e-05	N.D.	4.55063e-05	5.43176e-05	4.59204e-05	5.43428e-05	5.64071e-05	3.71062e-05	4.40602e-05	N.D.	6.17373e-05	6.01884e-05	4.51164e-05	5.55014e-05	N.D.	4.05238e-05	4.8622e-05	N.D.	6.37669e-05	5.59638e-05	5.3828e-05	N.D.	4.59646e-05	6.84448e-05	5.46211e-05	4.83433e-05	6.06051e-05
C_0126	150.059	10.2896		C_0090	Met	Met	876	HMDB0000696	Methionine(-3.25); L-Methionine(-3.37); D-Methionine(-3.37);	876; 6137; 84815;	L-Methionine(-3);	HMDB00696;		150.059	10.291	0.0030423	0.00266651	0.00336075	0.00299051	0.00263027	0.00242447	0.00319562	0.00333693	0.0038659	0.00259585	0.00287176	0.00220249	0.00244082	0.00271886	0.00314119	0.00276692	0.00275295	0.0021822	0.000532814	0.000717231	0.000665752	0.000558245	0.000473502	0.000674507	0.000858026	0.000726263	0.00061164	0.000656507	0.0005693	0.00066572	0.00059984	0.000648158	0.000666771	0.000772826
C_0127	150.087	8.65539
C_0128	150.112	7.88997
C_0129	152.038	13.1722
C_0130	152.074	11.5388
C_0131	152.11	21.6058
C_0132	152.584	8.35151		C_0092	XC0034									152.584	8.35893	6.53087e-05	5.27369e-05	6.1472e-05	4.88938e-05	4.91944e-05	6.11037e-05	4.84807e-05	5.35961e-05	5.89691e-05	7.21274e-05	6.3464e-05	5.77864e-05	7.10401e-05	6.74862e-05	6.29626e-05	7.08914e-05	6.43644e-05	7.19033e-05	3.07286e-05	3.63796e-05	2.24743e-05	2.41938e-05	2.59578e-05	2.09209e-05	2.34375e-05	2.57771e-05	2.05823e-05	1.46304e-05	2.03462e-05	2.25408e-05	3.74246e-05	3.81852e-05	3.47339e-05	3.90943e-05
C_0133	153.041	19.1267
C_0134	153.064	8.16069		C_0093					N1-Methyl-2-pyridone-5-carboxamide(4.38); 2-Amino-4-nitrotoluene(4.38);	69698; 7444;	N1-Methyl-2-pyridone-5-carboxamide(4.24); N1-Methyl-4-pyridone-3-carboxamide(4.24);	HMDB04193; HMDB04194;		153.065	8.17068	3.59697e-05	4.47691e-05	3.83167e-05	3.71048e-05	3.6996e-05	4.51373e-05	N.D.	3.89344e-05	3.82009e-05	N.D.	N.D.	3.59838e-05	4.48674e-05	3.89696e-05	3.64711e-05	4.39683e-05	3.45535e-05	4.70707e-05	N.D.	3.39924e-05	3.70009e-05	4.44012e-05	N.D.	4.30907e-05	4.20155e-05	N.D.	4.71753e-05	3.3151e-05	3.10225e-05	4.49421e-05	4.152e-05	N.D.	3.55587e-05	3.93621e-05
C_0135	153.065	18.0507		C_0094	N1-Methyl-4-pyridone-5-carboxamide	N1-Methyl-4-pyridone-5-carboxamide	440810	HMDB0004194	N1-Methyl-4-pyridone-5-carboxamide(3.36); N1-Methyl-2-pyridone-5-carboxamide(3.4); 2-Amino-4-nitrotoluene(3.4);	440810; 69698; 7444;	N1-Methyl-2-pyridone-5-carboxamide(3.26); N1-Methyl-4-pyridone-3-carboxamide(3.26);	HMDB04193; HMDB04194;		153.065	18.0486	N.D.	N.D.	N.D.	N.D.	N.D.	N.D.	N.D.	N.D.	N.D.	N.D.	N.D.	N.D.	N.D.	N.D.	N.D.	N.D.	N.D.	N.D.	N.D.	6.02984e-05	6.50386e-05	N.D.	N.D.	6.93644e-05	N.D.	7.02738e-05	N.D.	N.D.	N.D.	N.D.	N.D.	6.57434e-05	5.91117e-05	N.D.
C_0136	154.027	10.4185
C_0137	156.012	10.1532
C_0138	156.042	10.8021
C_0139	156.077	6.98043		C_0095	His	His	773	HMDB0000177	Histidine(-1.77); 3-(Pyrazol-1-yl)-L-alanine(-1.79); L-Histidine(-1.79); D-Histidine(-1.79);	773; 151491; 6274; 71083;	L-Histidine(-1.96);	HMDB00177;		156.077	6.98518	0.00903735	0.00829571	0.00799118	0.00716231	0.00722774	0.0077839	0.00872723	0.010457	0.00978304	0.00800506	0.00850934	0.00813751	0.00873685	0.00879108	0.00838754	0.00810505	0.00725109	0.00873625	0.00688079	0.00735349	0.00666661	0.00601862	0.00607783	0.00575055	0.00753443	0.00717413	0.0062832	0.00587076	0.00586697	0.00582119	0.00723689	0.00692269	0.00653093	0.00649287
C_0140	158.154	8.76249		C_0096										158.154	8.76921	N.D.	N.D.	5.55913e-05	4.47606e-05	N.D.	N.D.	4.71991e-05	4.8006e-05	7.9337e-05	N.D.	N.D.	4.6451e-05	4.95795e-05	5.06267e-05	4.51353e-05	3.71227e-05	N.D.	8.61463e-05	6.87395e-05	4.7408e-05	4.45071e-05	4.93957e-05	5.37853e-05	3.47937e-05	4.94061e-05	6.36669e-05	5.3095e-05	N.D.	5.48691e-05	5.81878e-05	5.59409e-05	5.85837e-05	4.73352e-05	4.3691e-05
C_0141	159.051	21.6654
C_0142	160.094	10.444		C_0097					5-Acetamidopentanoate(4.36); Calystegin A3(4.36); 3-Hydroxystachydrine(4.36);	439903; 442999; 46173781;	2-Methylbutyrylglycine(4.6); Isovalerylglycine(4.6); Valerylglycine(4.6); N-Acetylvaline(4.6); 3-Dehydrocarnitine(4.6); 5-Acetamidovalerate(4.6);	HMDB00339; HMDB00678; HMDB00927; HMDB11757; HMDB12154; HMDB12175;		160.096	10.4481	N.D.	N.D.	N.D.	N.D.	N.D.	N.D.	N.D.	N.D.	N.D.	N.D.	N.D.	N.D.	N.D.	N.D.	N.D.	N.D.	N.D.	N.D.	3.1501e-05	N.D.	3.02012e-05	N.D.	N.D.	N.D.	N.D.	N.D.	N.D.	N.D.	N.D.	N.D.	N.D.	N.D.	N.D.	N.D.
C_0143	160.095	12.4012		C_0098	Betonicine	Betonicine	164642		(-)-Betonicine(0.77); 5-Acetamidopentanoate(0.78); Calystegin A3(0.78); 3-Hydroxystachydrine(0.78);	164642; 439903; 442999; 46173781;	2-Methylbutyrylglycine(1.02); Isovalerylglycine(1.02); Valerylglycine(1.02); N-Acetylvaline(1.02); 3-Dehydrocarnitine(1.02); 5-Acetamidovalerate(1.02);	HMDB00339; HMDB00678; HMDB00927; HMDB11757; HMDB12154; HMDB12175;		160.097	12.3979	N.D.	N.D.	N.D.	N.D.	N.D.	N.D.	N.D.	N.D.	N.D.	N.D.	N.D.	N.D.	N.D.	N.D.	3.27968e-05	N.D.	3.62248e-05	N.D.	N.D.	N.D.	N.D.	N.D.	N.D.	4.67931e-05	N.D.	N.D.	N.D.	N.D.	N.D.	3.20683e-05	N.D.	N.D.	N.D.	N.D.
C_0144	160.096	10.4389
C_0145	160.133	8.06225		C_0099							DL-2-Aminooctanoic acid(2.44);	HMDB00991;		160.133	8.06911	4.64609e-05	3.8122e-05	3.49169e-05	3.28777e-05	3.00954e-05	3.37451e-05	3.95977e-05	3.8346e-05	5.04751e-05	3.5438e-05	3.04695e-05	3.64662e-05	3.87212e-05	3.72836e-05	3.37494e-05	4.08441e-05	3.63151e-05	4.03463e-05	3.91694e-05	N.D.	3.7884e-05	4.68755e-05	N.D.	3.72917e-05	2.7386e-05	3.35853e-05	3.84779e-05	4.21575e-05	4.44991e-05	4.02016e-05	5.23248e-05	3.62489e-05	3.61085e-05	4.11918e-05
C_0146	161.092	8.88185		C_0100	Daminozide Ala-Ala	Daminozide Ala-Ala	15331 5460362	HMDB0003459	Daminozide(6.78); D-Alanyl-D-alanine(6.78); N5-Methyl-L-glutamine(6.82); N-gamma-Acetyldiaminobutyrate(6.82);	15331; 5460362; 439925; 441021;	D-Alanyl-D-alanine(6.77);	HMDB03459;	AA(6.76);	161.091	8.887	N.D.	N.D.	N.D.	N.D.	N.D.	N.D.	N.D.	N.D.	N.D.	N.D.	N.D.	N.D.	N.D.	N.D.	N.D.	N.D.	N.D.	N.D.	3.35422e-05	4.69306e-05	N.D.	N.D.	5.06982e-05	3.95221e-05	N.D.	3.40358e-05	N.D.	N.D.	N.D.	N.D.	N.D.	N.D.	4.31195e-05	4.11026e-05
C_0147	161.129	6.79405		C_0101	N6-Methyllysine	N6-Methyllysine	164795	HMDB0002038	N6-Methyl-L-lysine(-3.81);	164795;	N(6)-Methyllysine(-3.95); Isoputreanine(-3.95);	HMDB02038; HMDB06009;		161.129	6.79852	6.08125e-05	8.17025e-05	6.75825e-05	6.82917e-05	5.76086e-05	6.71019e-05	7.43783e-05	0.000103613	6.98646e-05	8.43572e-05	7.2386e-05	9.2902e-05	0.000101413	9.77852e-05	6.79524e-05	7.59912e-05	7.24947e-05	7.58214e-05	6.47123e-05	9.24766e-05	8.35833e-05	7.64305e-05	7.86562e-05	8.35495e-05	8.49421e-05	7.3327e-05	8.2147e-05	8.19471e-05	8.06409e-05	7.37572e-05	8.39549e-05	6.81299e-05	9.54952e-05	8.37225e-05
C_0148	162.076	7.95741		C_0102					O-Acetylhomoserine(2.51); beta-Alanopine(2.51); N-Methyl-L-glutamate(2.51); Alanopine(2.51); L-Glutamate methylester(2.51); 4-Methyl-L-glutamate(2.51); 3-Amino-2,3-dideoxy-scyllo-inosose(2.51);	; 24906320; 439377; 439943; 440550; 440959; 46173947;	Aminoadipic acid(2.52);	HMDB00510;		162.076	7.95741	9.05147e-05	8.42117e-05	4.18083e-05	3.87487e-05	7.23892e-05	9.48057e-05	8.92717e-05	4.19746e-05	9.88599e-05	3.04323e-05	N.D.	N.D.	N.D.	5.0434e-05	3.6834e-05	4.28197e-05	4.06964e-05	3.70106e-05	3.40387e-05	4.49254e-05	5.15276e-05	0.000103786	0.000101049	5.07185e-05	4.72294e-05	4.43466e-05	0.000109286	8.49916e-05	0.000102606	4.69871e-05	0.000107525	0.000104829	4.23863e-05	9.67539e-05
C_0149	162.077	10.5412		C_0103	O-Acetylhomoserine 2-Aminoadipic acid	O-Acetylhomoserine 2-Aminoadipic acid	439389 92136	HMDB0000510	O-Acetyl-L-homoserine(-2.86); L-2-Aminoadipate(-2.86); O-Acetylhomoserine(-3.02); beta-Alanopine(-3.02); N-Methyl-L-glutamate(-3.02); Alanopine(-3.02); L-Glutamate methylester(-3.02); 4-Methyl-L-glutamate(-3.02); 3-Amino-2,3-dideoxy-scyllo-inosose(-3.02);	439389; 92136; ; 24906320; 439377; 439943; 440550; 440959; 46173947;	Aminoadipic acid(-3.01);	HMDB00510;		162.077	10.5402	4.10563e-05	4.26561e-05	5.00322e-05	5.27452e-05	4.11808e-05	4.90642e-05	4.45475e-05	2.41746e-05	3.35314e-05	4.44824e-05	4.64617e-05	3.18356e-05	3.5392e-05	6.39698e-05	4.60425e-05	3.86848e-05	4.12384e-05	4.40527e-05	8.4628e-05	9.12831e-05	7.79757e-05	8.92147e-05	8.94393e-05	8.58245e-05	8.68151e-05	7.49787e-05	8.57899e-05	8.44842e-05	7.50403e-05	8.32382e-05	9.78094e-05	9.18156e-05	0.000108051	9.32283e-05
C_0150	162.113	8.15663		C_0104	Carnitine	Carnitine	85	HMDB0000062	Carnitine(6213.7); L-Carnitine(-2.96); (S)-Carnitine(-2.96);	85; 10917; 2724480;	L-Carnitine(-3);	HMDB00062;		162.113	8.16196	0.00108282	0.00109299	0.00114445	0.0010154	0.00105864	0.00116537	0.0010904	0.00117789	0.00105037	0.00108487	0.00118202	0.0012207	0.00113249	0.00116037	0.00117129	0.00117139	0.00110616	0.00119318	0.00152849	0.00149858	0.00141615	0.00138207	0.00141481	0.00136574	0.0014757	0.00146183	0.00140123	0.00124942	0.00129253	0.00140208	0.00140236	0.00129771	0.00143353	0.00141909
C_0151	163.071	8.78857		C_0105	Gly-Ser								GS(1.67);	163.071	8.81486	N.D.	N.D.	N.D.	N.D.	N.D.	N.D.	N.D.	N.D.	N.D.	N.D.	N.D.	N.D.	N.D.	N.D.	N.D.	N.D.	N.D.	N.D.	6.70845e-05	5.77203e-05	6.16829e-05	6.68996e-05	6.59164e-05	6.62419e-05	6.72247e-05	6.36168e-05	6.98978e-05	5.82679e-05	5.94196e-05	5.63752e-05	7.03182e-05	7.18224e-05	6.50687e-05	N.D.
C_0152	163.108	6.8448		C_0106	5-Hydroxylysine	5-Hydroxylysine	3032849	HMDB0000450	5-Hydroxy-L-lysine(1.15); 2-Deoxystreptamine(1.22); N6-Hydroxy-L-lysine(1.22); allo-Hydroxy-L-lysine(1.22);	3032849; 203443; 439370; 439437;	5-Hydroxylysine(1.52);	HMDB00450;		163.108	6.85161	N.D.	3.22232e-05	3.62952e-05	2.74294e-05	3.11193e-05	N.D.	3.07589e-05	3.32463e-05	3.23307e-05	2.719e-05	N.D.	N.D.	2.66848e-05	2.78905e-05	3.61536e-05	3.45498e-05	2.89979e-05	3.61105e-05	5.09754e-05	5.0177e-05	5.44859e-05	4.34847e-05	4.43936e-05	4.52765e-05	4.53564e-05	4.92517e-05	4.56271e-05	4.62591e-05	4.45866e-05	4.26648e-05	4.51797e-05	4.83619e-05	4.6877e-05	4.30216e-05
C_0153	164.074	8.3037
C_0154	166.054	11.4297		C_0107	Methionine sulfoxide	Methionine sulfoxide	158980	HMDB0002005	L-Methionine S-oxide(-0.69); L-Methionine (R)-S-oxide(-0.75); L-Methionine (S)-S-oxide(-0.75);	158980; 10062737; 10909908;	Methionine sulfoxide(-1);	HMDB02005;		166.053	11.4302	0.000434498	0.000424712	0.000389323	0.000331407	0.000387278	0.00050937	0.000408617	0.000487366	0.000407403	0.000398407	0.000455864	0.000475267	0.00052289	0.000501787	0.000465143	0.000428059	0.000425754	0.000506129	0.000520732	0.000537529	0.000519338	0.000465731	0.00050033	0.000490101	0.000563463	0.000539066	0.000497618	0.000485763	0.000505242	0.000470475	0.000640445	0.000615826	0.000633962	0.000642467
C_0155	166.073	7.87991		C_0108	7-Methylguanine	7-Methylguanine	11361	HMDB0000897	7-Methylguanine(2.46); 3-Methylguanine(2.49);	11361; 76292;	7-Methylguanine(2.27); 3-Methylguanine(2.27); 1-Methylguanine(2.27); N2-Methylguanine(2.27);	HMDB00897; HMDB01566; HMDB03282; HMDB06040;		166.072	7.88355	N.D.	N.D.	1.79178e-05	N.D.	N.D.	N.D.	N.D.	N.D.	N.D.	N.D.	1.28499e-05	N.D.	N.D.	N.D.	N.D.	N.D.	N.D.	N.D.	2.05226e-05	2.41098e-05	2.66248e-05	N.D.	1.96097e-05	3.52844e-05	2.57155e-05	2.25737e-05	3.30136e-05	2.28759e-05	N.D.	2.65377e-05	2.27423e-05	2.5712e-05	3.27177e-05	2.46348e-05
C_0156	166.072	8.28969		C_0109					3-Methylguanine(0.54);	76292;	7-Methylguanine(0.31); 3-Methylguanine(0.31); 1-Methylguanine(0.31); N2-Methylguanine(0.31);	HMDB00897; HMDB01566; HMDB03282; HMDB06040;		166.072	8.29396	N.D.	N.D.	N.D.	N.D.	N.D.	N.D.	N.D.	N.D.	N.D.	N.D.	N.D.	N.D.	N.D.	N.D.	N.D.	N.D.	N.D.	N.D.	2.63704e-05	2.51124e-05	3.49699e-05	3.66573e-05	3.09146e-05	3.36785e-05	2.39944e-05	2.97813e-05	3.36056e-05	2.43981e-05	N.D.	N.D.	2.93646e-05	3.00799e-05	3.37257e-05	3.8291e-05
C_0157	166.086	10.6622		C_0110	Phe	Phe	994	HMDB0000159	Phenylalanine(-0.1); Tricaine(-0.12); Benzocaine(-0.12); L-Phenylalanine(-0.12); D-Phenylalanine(-0.12);	994; 11400; 2337; 6140; 71567;	L-Phenylalanine(-0.25); 3-Pyridinebutanoic acid(-0.25); Benzocaine(-0.25); Norsalsolinol(-0.25);	HMDB00159; HMDB01007; HMDB04992; HMDB06044;		166.086	10.6647	0.0160718	0.0144249	0.0154992	0.0139863	0.0133628	0.0146304	0.0191551	0.0220982	0.0215795	0.0139692	0.0141822	0.0139874	0.0151992	0.0155856	0.0152624	0.013912	0.0135244	0.0140897	0.0052626	0.00572825	0.00602616	0.00496945	0.00490438	0.00537344	0.00713685	0.00583132	0.00565302	0.00517019	0.00530336	0.00542907	0.00568432	0.00565344	0.00536808	0.00567256
C_0158	167.093	8.10253		C_0111										167.093	8.10811	N.D.	2.05577e-05	N.D.	N.D.	N.D.	N.D.	N.D.	N.D.	N.D.	N.D.	N.D.	N.D.	N.D.	N.D.	N.D.	N.D.	N.D.	2.77977e-05	N.D.	N.D.	N.D.	N.D.	N.D.	N.D.	N.D.	N.D.	N.D.	3.34892e-05	3.31665e-05	N.D.	N.D.	N.D.	2.61191e-05	N.D.
C_0159	168.078	7.51856		C_0112					2,6-Diamino-4-nitrotoluene(-1.32); 2,4-Diamino-6-nitrotoluene(-1.32);	91671; 96177;				168.077	7.52197	1.15812e-05	N.D.	N.D.	N.D.	N.D.	N.D.	N.D.	1.75548e-05	N.D.	1.90558e-05	N.D.	1.66896e-05	N.D.	1.36803e-05	N.D.	1.04293e-05	N.D.	N.D.	N.D.	N.D.	1.148e-05	N.D.	N.D.	1.36498e-05	1.07317e-05	N.D.	N.D.	N.D.	N.D.	N.D.	N.D.	N.D.	N.D.	N.D.
C_0160	169.059	10.3542
C_0161	169.134	8.19517
C_0162	170.058	9.90394
C_0163	170.093	7.16487		C_0113	1-Methylhistidine 3-Methylhistidine	1-Methylhistidine 3-Methylhistidine	92105 64969	HMDB0000001 HMDB0000479	N(pi)-Methyl-L-histidine(-1.92); Nalpha-Methylhistidine(-1.92);	64969; 90638;	1-Methylhistidine(-1.75); 3-Methylhistidine(-1.75);	HMDB00001; HMDB00479;		170.093	7.17629	0.000145786	0.000149847	0.000168612	0.000160349	0.000154306	0.000171531	0.000167716	0.000182707	0.000146667	0.00016132	0.000173951	0.00016622	0.000178343	0.00016084	0.00018857	0.000181662	0.000188847	0.000188124	0.000253442	0.000229783	0.000236841	0.00023786	0.000196793	0.000254574	0.000233818	0.000217428	0.000227452	0.000216496	0.000232515	0.000234052	0.000209343	0.000209929	0.000239609	0.000234878
C_0164	172.979	5.5875		C_0114										172.979	5.58975	N.D.	N.D.	N.D.	2.22629e-05	3.27666e-05	N.D.	N.D.	1.06407e-05	2.85062e-05	N.D.	8.58533e-06	1.23966e-05	1.44948e-05	1.57034e-05	N.D.	1.61263e-05	N.D.	2.09674e-05	N.D.	N.D.	1.25397e-05	N.D.	N.D.	N.D.	N.D.	N.D.	N.D.	2.86688e-05	3.93797e-05	4.33155e-05	N.D.	N.D.	1.79626e-05	N.D.
C_0165	174.088	11.719		C_0115	XC0040	XC0040			5-Guanidino-2-oxopentanoate(-3.35);	558;	2-Oxoarginine(-3.07);	HMDB04225;		174.088	11.7234	N.D.	N.D.	2.08582e-05	N.D.	N.D.	N.D.	N.D.	2.35862e-05	N.D.	2.42321e-05	N.D.	2.3539e-05	3.17555e-05	2.73124e-05	2.6809e-05	N.D.	1.86544e-05	N.D.	3.14458e-05	4.60235e-05	3.57205e-05	N.D.	3.30017e-05	2.85041e-05	4.1813e-05	4.33455e-05	3.16931e-05	2.7062e-05	N.D.	2.30985e-05	3.04974e-05	3.46729e-05	3.93162e-05	N.D.
C_0166	175.107	9.05765		C_0116	Gly-Val				N-Acetylornithine(5.62); N5-Ethyl-L-glutamine(5.62);	439232; 439378;	N-Acetylornithine(5.91);	HMDB03357;	VG(5.86);	175.107	9.04933	N.D.	N.D.	N.D.	N.D.	N.D.	5.325e-05	N.D.	N.D.	N.D.	3.69738e-05	N.D.	N.D.	N.D.	3.98366e-05	N.D.	N.D.	N.D.	4.60647e-05	N.D.	N.D.	N.D.	N.D.	N.D.	N.D.	N.D.	N.D.	N.D.	N.D.	N.D.	N.D.	N.D.	N.D.	N.D.	N.D.
C_0167	175.108	10.9419
C_0168	175.119	6.80636		C_0117	Arg	Arg	6322	HMDB0000517,HMDB0003416	L-Arginine(-1.8); Amino acid(Arg-)(-1.84); D-Arginine(-1.84);	6322; 232; 71070;	L-Arginine(-1.96); D-Arginine(-1.96);	HMDB00517; HMDB03416;		175.119	6.81166	0.00626777	0.0055511	0.00567491	0.00528701	0.00471963	0.00556164	0.00724135	0.00989816	0.00967982	0.0050632	0.00534411	0.00537047	0.00739242	0.00743904	0.00701706	0.00631131	0.00559054	0.00655299	0.00119312	0.00129267	0.0012235	0.000866624	0.00108614	0.000947147	0.0012308	0.0011903	0.00100261	0.000909579	0.000928705	0.000926263	0.0016046	0.00148422	0.00153672	0.00147884
C_0169	176.009	21.5983
C_0170	176.038	15.837
C_0171	176.067	9.70667
C_0172	176.092	8.66009		C_0118	Diethylaminomalonic acid	Diethylaminomalonic acid	81272		2-Benzimidazolylguanidine(3.49); Calystegin B2(-3.92);	36149; 443000;	N-Carboxyethyl-g-aminobutyric acid(-4.17);	HMDB02201;		176.092	8.66009	0.000162	0.000161424	9.97427e-05	7.67929e-05	0.000189432	0.000184131	0.000199933	8.81173e-05	0.000168547	5.58589e-05	5.64499e-05	8.74032e-05	8.88129e-05	7.97696e-05	7.48021e-05	7.48886e-05	7.42111e-05	7.58214e-05	4.27553e-05	5.6479e-05	7.36486e-05	0.000162025	0.000163052	7.67692e-05	5.94797e-05	8.44386e-05	0.000158556	0.000142075	0.000170077	7.26882e-05	0.000152051	0.000147517	7.26295e-05	0.000156779
C_0173	176.103	10.6262		C_0119	Citrulline	Citrulline	9750	HMDB0000904	L-Citrulline(-0.98);	9750;	Citrulline(-1.07); Argininic acid(-1.07);	HMDB00904; HMDB03148;		176.103	10.628	0.000497445	0.000385358	0.000364238	0.000363533	0.000334344	0.000372146	0.00042077	0.000474176	0.000398775	0.000373834	0.000378932	0.000404794	0.000508087	0.000543021	0.000492451	0.000439086	0.000433613	0.000523126	0.000634158	0.000624897	0.000660409	0.000394891	0.000420978	0.000419889	0.00067741	0.000595826	0.000568244	0.000371849	0.000396641	0.000336671	0.000772803	0.00062213	0.000685696	0.00056178
C_0174	177.087	9.15125		C_0120	Ala-Ser Thr-Gly								AS(-3.27); GT(-3.27);	177.088	9.15837	N.D.	N.D.	N.D.	N.D.	N.D.	N.D.	N.D.	N.D.	N.D.	N.D.	N.D.	N.D.	N.D.	N.D.	N.D.	N.D.	N.D.	N.D.	5.88644e-05	5.18958e-05	4.34033e-05	5.54442e-05	5.31331e-05	5.57592e-05	4.4344e-05	4.60984e-05	5.32316e-05	5.54348e-05	5.07123e-05	5.92102e-05	6.27375e-05	5.42158e-05	5.63165e-05	4.67257e-05
C_0175	178.054	13.7731
C_0176	178.072	11.7801		C_0121					4-Hydroxy-4-methylglutamate(-3.63); 3-Keto-scyllo-inosamine(-3.63);	440894; 46173946;				178.072	11.7802	2.96569e-05	N.D.	2.24203e-05	1.74722e-05	1.62943e-05	1.65705e-05	5.00275e-05	9.48842e-05	7.71134e-05	N.D.	N.D.	N.D.	N.D.	1.90753e-05	N.D.	N.D.	1.42731e-05	2.8486e-05	4.42449e-05	4.32067e-05	4.77303e-05	4.45844e-05	4.3263e-05	4.83097e-05	5.04692e-05	4.70494e-05	4.99986e-05	3.49692e-05	4.21801e-05	3.76454e-05	4.26092e-05	4.07069e-05	3.53754e-05	4.77522e-05
C_0177	179.017	21.5376
C_0178	179.049	9.09711		C_0122	Gly-Cys				Cys-Gly(-2.85);	439498;	Cysteinylglycine(-2.77);	HMDB00078;	GC(-2.79);	179.049	9.1015	5.18654e-05	5.15923e-05	6.56988e-05	5.56103e-05	6.11702e-05	6.10174e-05	4.01281e-05	2.91763e-05	N.D.	5.65984e-05	5.62254e-05	5.43617e-05	6.84279e-05	8.4153e-05	6.68184e-05	6.05081e-05	6.42289e-05	7.39153e-05	8.01593e-05	0.000105176	0.000100892	0.000101999	0.000108266	9.44337e-05	6.59592e-05	8.21363e-05	8.52434e-05	8.6387e-05	9.25861e-05	8.88618e-05	9.41497e-05	8.91138e-05	0.000100307	0.000106974
C_0179	179.056	22.6005		C_0123	Gluconolactone	1,5-Gluconolactone	7027	HMDB0000150	D-Glucono-1,5-lactone(-7.26); 5-Dehydro-2-deoxy-D-gluconate(-7.25); 2-Dehydro-3-deoxy-D-gluconate(-7.25); Gulono-1,4-lactone(-7.25); 2-Dehydro-3-deoxy-D-galactonate(-7.25); 5-Deoxy glucuronic acid(-7.25); myo-Inosose-5(-7.25); L-Gulono-1,4-lactone(-7.25); D-Galactono-1,5-lactone(-7.25); Hexose-1,5-lactone(-7.25); 2-Dehydro-D-glucose(-7.25); D-Glucono-1,4-lactone(-7.25); D-galacto-Hexodialdose(-7.…	7027; ; 161227; 165105; 194024; 25058196; 439294; 439373; 439781; 439787; 439803; 439908; 439962; 440653; 441201; 5459832; 6857365; 97165; 99513;	Gluconolactone(-6.99); 2-Keto-3-deoxy-D-gluconic acid(-6.99); 3-Keto-b-D-galactose(-6.99); Galactonolactone(-6.99); L-Gulonolactone(-6.99);	HMDB00150; HMDB01353; HMDB01385; HMDB02541; HMDB03466;		179.056	22.5886	N.D.	N.D.	5.84857e-05	N.D.	N.D.	N.D.	N.D.	N.D.	N.D.	N.D.	N.D.	N.D.	N.D.	N.D.	4.98529e-05	N.D.	N.D.	N.D.	N.D.	0.000100163	8.35391e-05	9.0681e-05	N.D.	8.0204e-05	8.29678e-05	9.70019e-05	9.88587e-05	8.16934e-05	9.77492e-05	N.D.	8.66997e-05	7.64154e-05	8.24815e-05	8.40795e-05
C_0180	180.033	12.5847		C_0124	S-Carboxymethylcysteine	S-Carboxymethylcysteine	193653		S-Carboxymethyl-L-cysteine(-1.04);	193653;				180.033	12.5847	N.D.	N.D.	N.D.	N.D.	N.D.	N.D.	N.D.	N.D.	N.D.	N.D.	N.D.	N.D.	N.D.	N.D.	N.D.	8.54557e-06	N.D.	N.D.	N.D.	N.D.	N.D.	2.32316e-05	2.50013e-05	1.76645e-05	N.D.	N.D.	1.78501e-05	2.44827e-05	1.76771e-05	N.D.	N.D.	N.D.	1.91999e-05	2.09306e-05
C_0181	180.086	8.90642		C_0125	Galactosamine Glucosamine	Galactosamine Glucosamine	24154 439213	HMDB0001514	D-Galactosamine(1.66); D-Glucosamine(1.66); 7-Aminomethyl-7-deazaguanine(8.93); neo-Inosamine-2(1.67); D-Mannosamine(1.67); beta-D-Glucosamine(1.67); Kanosamine(1.67); Nojirimycin(1.67);	24154; 439213; 171; 439440; 440049; 441477; 443709; 65242;	Glucosamine(1.54); Fructosamine(1.54); 7-Aminomethyl-7-carbaguanine(8.95);	HMDB01514; HMDB02030; HMDB11690;		180.086	8.91064	N.D.	N.D.	2.1869e-05	1.9163e-05	N.D.	N.D.	N.D.	1.88788e-05	N.D.	1.98521e-05	2.86738e-05	N.D.	N.D.	2.17247e-05	N.D.	1.96181e-05	N.D.	2.82213e-05	N.D.	3.29899e-05	3.28063e-05	3.46411e-05	3.35669e-05	3.69349e-05	N.D.	3.37354e-05	3.2877e-05	3.89016e-05	N.D.	3.29979e-05	3.41571e-05	4.30934e-05	N.D.	4.32447e-05
C_0182	181.071	20.4864
C_0183	181.072	21.2719		C_0126	Theobromine	Theobromine	5429	HMDB0002825	Theobromine(0.22); Aldohexose(-6.99); L-Gulose(-6.99); Sorbose(-6.99); L-Fructose(-6.99); L-Galactose(-6.99); alpha-D-Mannose(-6.99); 2-Deoxy-D-gluconate(-6.99); D-Mannose(-6.99); D-Hexose(-6.99); Theophylline(0.22); D-Aldose(-6.99); Fructose(pyranose)(-6.99); Galactose(-6.99); D-Fructose(-6.99); L-Sorbose(-6.99); D-Sorbose(-6.99); D-Tagatose(-6.99); beta-D-Galactose(-6.99); alpha-D-Galactose(-6.…	5429; ; 10130220; 107428; 11769129; 12003287; 185698; 188315; 18950; 206; 2153; 24892722; 2723872; 3037556; 439163; 439192; 439304; 439312; 439353; 439357; 439507; 439545; 439601; 439680; 439709; 441032; 441033; 441034; 441035; 441036; 441479; 441484; 4687; 5459874; 5793; 5984; 6036; 64689; 6602429; 79025; 892;	D-Glucose(-7.08); D-Galactose(-7.08); D-Mannose(-7.08); Myoinositol(-7.08); 3-Deoxyarabinohexonic acid(-7.08); Beta-D-Glucose(-7.08); D-Fructose(-7.08); Allose(-7.08); L-Sorbose(-7.08); Paraxanthine(0.37); Theophylline(0.37); Theobromine(0.37); Alpha-D-Glucose(-7.08); D-Tagatose(-7.08); Beta-D-Galactose(-7.08); Scyllitol(-7.08); L-Gulose(-7.08);	HMDB00122; HMDB00143; HMDB00169; HMDB00211; HMDB00346; HMDB00516; HMDB00660; HMDB01151; HMDB01266; HMDB01860; HMDB01889; HMDB02825; HMDB03345; HMDB03418; HMDB03449; HMDB06088; HMDB12326;		181.072	21.2719	N.D.	N.D.	0.000117982	9.97603e-05	N.D.	0.000135196	N.D.	0.000128425	N.D.	0.000128555	0.0001152	0.000123773	N.D.	0.000104192	N.D.	0.000109806	8.99747e-05	0.000138988	N.D.	0.000122841	0.000105793	N.D.	N.D.	0.000109957	N.D.	N.D.	N.D.	N.D.	N.D.	N.D.	0.000125998	N.D.	0.000103835	N.D.
C_0184	181.072	19.7099
C_0185	181.074	21.7843		C_0127										181.074	21.7883	N.D.	N.D.	N.D.	N.D.	N.D.	N.D.	N.D.	N.D.	N.D.	N.D.	N.D.	N.D.	N.D.	N.D.	N.D.	N.D.	N.D.	N.D.	N.D.	N.D.	N.D.	N.D.	N.D.	N.D.	0.000123515	N.D.	N.D.	N.D.	N.D.	N.D.	N.D.	N.D.	N.D.	N.D.
C_0186	182.081	10.9218		C_0128	Tyr	Tyr	1153	HMDB0000158	DL-Tyrosine(1.13); L-threo-3-Phenylserine(1.14); 3-Amino-3-(4-hydroxyphenyl)propanoate(1.14); L-Tyrosine(1.14); D-Tyrosine(1.14);	1153; 111178; 440311; 6057; 71098;	L-Tyrosine(1.12); 4-Hydroxy-4-(3-pyridyl)-butanoic acid(1.12); L-Threo-3-Phenylserine(1.12); Beta-Tyrosine(1.12); o-Tyrosine(1.12);	HMDB00158; HMDB01119; HMDB02184; HMDB03831; HMDB06050;		182.081	10.9238	0.0117059	0.0119574	0.0126425	0.0110721	0.0108838	0.0113097	0.014032	0.0150987	0.0152494	0.0107242	0.0115558	0.0114571	0.0113182	0.0130196	0.0125887	0.0115476	0.0120942	0.0117659	0.00828935	0.00914143	0.00976688	0.00705804	0.00707018	0.00817001	0.00916878	0.00822859	0.00927737	0.00695273	0.00720277	0.00797325	0.00894984	0.00895713	0.00870904	0.00789892
C_0187	183.995	21.6114
C_0188	184.074	20.2318		C_0129	Phosphorylcholine	Phosphorylcholine	1014	HMDB0001565	Choline phosphate(5471.56);	1014;				184.074	20.226	0.000336717	0.000376377	0.000392723	0.000339392	0.000396627	0.000439636	0.000329068	0.00026239	0.000238723	0.000404266	0.000421298	0.000407737	0.000426599	0.000400341	0.000425406	0.000443634	0.000442285	0.000424219	0.000632062	0.000663425	0.00065043	0.000500968	0.000586899	0.000629499	0.00070019	0.000626558	0.000717101	0.000545553	0.000644821	0.00059582	0.000890175	0.000826881	0.000854875	0.000787152
C_0189	184.17	8.58627		C_0130					Tecostanine(1.34);	120773;				184.169	8.59808	1.32162e-05	1.86208e-05	1.41505e-05	1.89282e-05	2.17702e-05	2.70997e-05	2.33786e-05	1.48578e-05	3.18415e-05	2.16155e-05	1.57117e-05	1.89084e-05	2.10508e-05	1.94125e-05	2.18645e-05	1.61723e-05	2.09128e-05	3.31454e-05	2.96805e-05	2.45872e-05	1.6072e-05	2.10321e-05	2.17402e-05	1.8289e-05	1.9236e-05	2.858e-05	1.826e-05	1.09094e-05	1.78959e-05	2.61194e-05	2.31344e-05	2.06686e-05	2.03913e-05	1.53075e-05
C_0190	184.171	8.81575
C_0191	185.032	10.4042		C_0131										185.033	10.4068	2.63869e-05	3.49085e-05	2.89442e-05	3.61655e-05	2.35955e-05	2.5201e-05	2.78422e-05	2.35372e-05	3.83344e-05	2.6223e-05	3.05817e-05	1.75578e-05	N.D.	2.61081e-05	2.72173e-05	N.D.	2.45262e-05	N.D.	2.11846e-05	2.52079e-05	2.39314e-05	2.24068e-05	2.74797e-05	3.34109e-05	3.25493e-05	3.79398e-05	2.7185e-05	2.17765e-05	1.72833e-05	3.22542e-05	3.13252e-05	2.45862e-05	3.45506e-05	2.32959e-05
C_0192	185.033	10.283
C_0193	186.113	11.0433		C_0132					Ecgonine(-0.84); Pseudoecgonine(-0.84); Otonecine(-0.84);	443003; 443845; 5281740;	Pseudoecgonine(-0.88); Ecgonine(-0.88);	HMDB06348; HMDB06548;		186.113	11.046	N.D.	N.D.	N.D.	N.D.	N.D.	N.D.	N.D.	N.D.	N.D.	N.D.	N.D.	N.D.	N.D.	N.D.	N.D.	N.D.	N.D.	N.D.	N.D.	N.D.	4.37123e-05	N.D.	N.D.	4.90235e-05	N.D.	N.D.	N.D.	4.19461e-05	N.D.	N.D.	N.D.	N.D.	4.2203e-05	4.72166e-05
C_0194	186.113	9.14967
C_0195	188.067	12.3486
C_0196	188.069	13.7989
C_0197	188.084	7.19942		C_0133										188.085	7.20634	N.D.	N.D.	N.D.	N.D.	N.D.	N.D.	N.D.	N.D.	N.D.	N.D.	N.D.	N.D.	N.D.	N.D.	N.D.	N.D.	N.D.	N.D.	1.57229e-05	1.67575e-05	1.33345e-05	N.D.	N.D.	1.41405e-05	N.D.	1.25132e-05	1.80778e-05	N.D.	N.D.	N.D.	1.31574e-05	N.D.	N.D.	N.D.
C_0198	188.175	6.06434		C_0134	N8-Acetylspermidine	N8-Acetylspermidine	123689	HMDB0002189	N8-Acetylspermidine(2.28); N1-Acetylspermidine(2.29);	123689; 496;	N1-Acetylspermidine(2.06); N8-Acetylspermidine(2.06);	HMDB01276; HMDB02189;		188.175	6.0682	1.15812e-05	N.D.	1.6172e-05	1.80358e-05	N.D.	N.D.	N.D.	1.85355e-05	1.48535e-05	1.6041e-05	N.D.	1.4326e-05	N.D.	1.87382e-05	2.05037e-05	1.42886e-05	1.34601e-05	1.68375e-05	N.D.	N.D.	N.D.	N.D.	N.D.	N.D.	N.D.	N.D.	N.D.	N.D.	N.D.	N.D.	N.D.	N.D.	N.D.	N.D.
C_0199	189.124	10.9994		C_0135	N6-Acetyllysine	N6-Acetyllysine	92832	HMDB0000206	N6-Acetyl-L-lysine(-5.98); 6-Acetamido-3-aminohexanoate(-6.01); Glycyl-leucine(-6.01); N2-Acetyl-L-lysine(-6.01);	92832; 440139; 92843; 92907;	N6-Acetyl-L-lysine(-6.07); N-Alpha-acetyllysine(-6.07); Glycyl-L-leucine(-6.07);	HMDB00206; HMDB00446; HMDB00759;	AV(-6.06); LG(-6.06);	189.125	11.0032	N.D.	N.D.	N.D.	N.D.	N.D.	N.D.	N.D.	N.D.	N.D.	N.D.	N.D.	N.D.	N.D.	N.D.	N.D.	N.D.	N.D.	N.D.	4.04383e-05	N.D.	N.D.	N.D.	N.D.	5.14322e-05	N.D.	N.D.	N.D.	N.D.	N.D.	N.D.	N.D.	N.D.	N.D.	N.D.
C_0200	189.124	8.65089
C_0201	189.125	9.66756
C_0202	189.135	7.13178		C_0136	Nω-Methylarginine	Nw-Methylarginine	132862		Ngamma-Monomethyl-L-arginine(-0.72); Homoarginine(-0.77);	132862; 9085;	Homo-L-arginine(-0.67);	HMDB00670;		189.135	7.13702	N.D.	2.3287e-05	N.D.	2.01024e-05	N.D.	N.D.	N.D.	N.D.	N.D.	N.D.	2.81127e-05	2.23814e-05	N.D.	2.81795e-05	3.81949e-05	3.17472e-05	2.60619e-05	2.35618e-05	7.96077e-05	8.2212e-05	7.34279e-05	6.43336e-05	6.61773e-05	7.58771e-05	7.72983e-05	7.4228e-05	7.17192e-05	7.29828e-05	6.07323e-05	6.76688e-05	5.35011e-05	5.309e-05	5.96616e-05	6.84597e-05
C_0203	189.151	6.8768		C_0137					6-Hydroxy-3,7-dimethyloctanoate(-0.05); 10-Hydroxydecanoic acid(-0.05);	23422948; 74300;	3-Hydroxycapric acid(0.21); (R)-3-Hydroxydecanoic acid(0.21);	HMDB02203; HMDB10725;		189.149	6.8815	3.07922e-05	3.00222e-05	3.44115e-05	2.70067e-05	2.35955e-05	3.36588e-05	2.63838e-05	3.65316e-05	4.70508e-05	2.98635e-05	3.93353e-05	3.14979e-05	3.32408e-05	3.84879e-05	3.48835e-05	3.80416e-05	3.1708e-05	3.42573e-05	5.21339e-05	5.69564e-05	4.95406e-05	4.17893e-05	4.17412e-05	4.54549e-05	5.21903e-05	5.18044e-05	4.33958e-05	4.50329e-05	3.48292e-05	4.26648e-05	4.24785e-05	4.78215e-05	6.12196e-05	4.45389e-05
C_0204	189.156	6.86985
C_0205	190.119	10.7391
C_0206	191.05	8.85907		C_0138										191.05	8.86318	N.D.	N.D.	N.D.	N.D.	N.D.	N.D.	N.D.	N.D.	N.D.	N.D.	N.D.	N.D.	N.D.	N.D.	N.D.	N.D.	N.D.	N.D.	N.D.	N.D.	N.D.	N.D.	N.D.	N.D.	N.D.	N.D.	N.D.	N.D.	N.D.	N.D.	N.D.	N.D.	N.D.	N.D.
C_0207	191.066	11.4991		C_0139	Gly-Asp	Gly-Asp	97363		N-Carbamyl-L-glutamate(-3.32); L-alpha-Amino-gamma-oxalylaminobutyric acid(-3.32);	121396; 441441;	L-beta-aspartyl-L-glycine(-3.45);	HMDB11165;	GD(-3.47);	191.067	11.4993	N.D.	N.D.	1.36451e-05	N.D.	N.D.	1.67862e-05	N.D.	N.D.	N.D.	N.D.	N.D.	N.D.	N.D.	N.D.	N.D.	N.D.	N.D.	N.D.	3.2163e-05	3.5186e-05	3.32037e-05	4.48594e-05	3.93933e-05	3.99682e-05	3.46248e-05	3.46364e-05	3.84324e-05	3.5392e-05	3.80671e-05	3.42062e-05	4.24349e-05	3.67443e-05	3.25802e-05	3.00794e-05
C_0208	191.067	9.48259		C_0140	XC0046				N-Carbamyl-L-glutamate(-3.18); L-alpha-Amino-gamma-oxalylaminobutyric acid(-3.18);	121396; 441441;	L-beta-aspartyl-L-glycine(-3.32);	HMDB11165;	GD(-3.34);	191.067	9.48662	N.D.	N.D.	2.69687e-05	1.38556e-05	N.D.	2.29139e-05	1.72356e-05	1.94672e-05	2.17465e-05	2.21274e-05	3.03011e-05	1.87637e-05	2.89385e-05	2.96246e-05	2.41326e-05	2.84852e-05	2.89527e-05	3.49986e-05	5.60508e-05	6.28765e-05	5.1086e-05	6.41961e-05	6.87426e-05	5.4421e-05	5.9176e-05	5.70099e-05	5.5645e-05	5.36589e-05	6.33139e-05	5.81878e-05	5.33268e-05	5.68725e-05	5.54459e-05	5.9891e-05
C_0209	191.067	9.60047		C_0141	Asp-Gly				N-Carbamyl-L-glutamate(-3.37); L-alpha-Amino-gamma-oxalylaminobutyric acid(-3.37);	121396; 441441;	L-beta-aspartyl-L-glycine(-3.5);	HMDB11165;	GD(-3.53);	191.067	9.60286	N.D.	N.D.	N.D.	N.D.	N.D.	N.D.	N.D.	N.D.	N.D.	N.D.	N.D.	N.D.	N.D.	N.D.	N.D.	N.D.	N.D.	N.D.	N.D.	N.D.	N.D.	N.D.	N.D.	N.D.	N.D.	N.D.	N.D.	N.D.	N.D.	N.D.	N.D.	N.D.	N.D.	N.D.
C_0210	191.104	11.2536
C_0211	192.051	13.9014
C_0212	192.135	9.92442
C_0213	193.068	8.37327
C_0214	194.086	10.3877
C_0215	194.103	8.9224		C_0142										194.102	8.92715	N.D.	N.D.	N.D.	N.D.	N.D.	N.D.	N.D.	N.D.	N.D.	N.D.	N.D.	N.D.	N.D.	N.D.	N.D.	N.D.	N.D.	N.D.	0.00012479	0.000134728	0.000129636	0.000124681	0.000135094	0.000130789	0.00013288	0.00013359	0.00011598	0.000124485	0.000129428	9.77387e-05	0.000125475	0.000132748	0.000143197	0.000138392
C_0216	194.103	9.05519		C_0143										194.103	9.06038	0.000852283	0.000925404	0.000904162	0.000913859	0.000939635	0.000979515	0.00107409	0.00135437	0.00116222	0.000949602	0.0010625	0.00100089	0.000980322	0.000932427	0.000957004	0.000974654	0.000854127	0.00104577	0.00244693	0.00259708	0.00242621	0.00243024	0.00240416	0.00236379	0.00267542	0.00241413	0.00242798	0.00231418	0.00234257	0.0022861	0.0023456	0.00233934	0.00231988	0.00247722
C_0217	195.077	9.67332		C_0144	4-Aminohippuric acid	4-Aminohippuric acid	2148	HMDB0001867			4-Aminohippuric acid(0.49);	HMDB01867;		195.076	9.67216	N.D.	N.D.	N.D.	N.D.	N.D.	N.D.	N.D.	N.D.	N.D.	1.68942e-05	N.D.	N.D.	N.D.	N.D.	N.D.	N.D.	N.D.	N.D.	N.D.	N.D.	N.D.	N.D.	N.D.	N.D.	N.D.	N.D.	N.D.	N.D.	N.D.	N.D.	N.D.	N.D.	N.D.	N.D.
C_0218	195.089	21.1363		C_0145	Caffeine	Caffeine	2519	HMDB0001847	Caffeine(-4.5);	2519;	Caffeine(-4.61);	HMDB01847;		195.089	21.133	N.D.	N.D.	6.64798e-05	7.15794e-05	N.D.	N.D.	8.89623e-05	0.000107437	N.D.	N.D.	N.D.	N.D.	N.D.	6.24765e-05	N.D.	N.D.	N.D.	N.D.	N.D.	N.D.	N.D.	N.D.	N.D.	N.D.	N.D.	N.D.	N.D.	N.D.	N.D.	N.D.	N.D.	N.D.	N.D.	N.D.
C_0219	196.093	6.54078
C_0220	197.09	7.33395
C_0221	198.026	12.2708		C_0146					Phosphoguanidinoacetate(9.92);	188984;	Phosphoguanidinoacetate(9.7);	HMDB03705;		198.026	12.2689	0.000413833	0.00036863	0.0003607	0.000327368	0.000326241	0.000359243	0.000449761	0.000561312	0.000535347	0.000359898	0.000415294	0.000373248	0.000471927	0.000438106	0.000480702	0.000440694	0.000364777	0.000447887	6.0354e-05	6.2781e-05	6.30517e-05	4.91666e-05	5.04808e-05	5.14769e-05	8.83843e-05	6.30662e-05	5.39146e-05	5.42931e-05	6.69455e-05	5.49344e-05	8.11666e-05	8.53313e-05	7.56539e-05	6.46216e-05
C_0222	198.077	14.3784		C_0147					N-Hydroxy-L-tyrosine(-0.49); 3,4-Dihydroxy-L-phenylalanine(-0.49);	174052; 6047;	L-Dopa(-0.48); DL-Dopa(-0.48);	HMDB00181; HMDB00609;		198.076	14.3812	N.D.	N.D.	N.D.	N.D.	N.D.	N.D.	N.D.	N.D.	N.D.	N.D.	N.D.	N.D.	N.D.	N.D.	N.D.	N.D.	N.D.	N.D.	4.4631e-05	5.32325e-05	4.26526e-05	5.25116e-05	6.20031e-05	5.89709e-05	5.84673e-05	4.98023e-05	N.D.	6.30037e-05	6.07323e-05	6.58098e-05	4.58768e-05	4.89473e-05	5.75079e-05	6.37737e-05
C_0223	198.078	10.0919		C_0148					N-Hydroxy-L-tyrosine(-9.04); 3,4-Dihydroxy-L-phenylalanine(-9.04);	174052; 6047;	L-Dopa(-9.03); DL-Dopa(-9.03);	HMDB00181; HMDB00609;		198.078	10.0919	2.0619e-05	1.9149e-05	1.83314e-05	N.D.	N.D.	N.D.	N.D.	2.71168e-05	2.32141e-05	N.D.	N.D.	N.D.	2.05386e-05	N.D.	2.24542e-05	1.41967e-05	N.D.	1.86906e-05	2.89633e-05	N.D.	1.84121e-05	N.D.	2.27838e-05	2.06978e-05	2.41462e-05	N.D.	N.D.	N.D.	2.59469e-05	2.598e-05	2.50514e-05	1.79668e-05	2.02538e-05	N.D.
C_0224	198.088	9.42246		C_0149	N-Acetylhistidine	N-Acetylhistidine	75619		N-Acetyl-L-histidine(-2.47); Methyl5-(but-3-en-1-yl)amino-1,3,4-oxadiazole-2-carboxylate(-2.5);	75619; 443733;				198.088	9.42587	N.D.	N.D.	N.D.	N.D.	N.D.	N.D.	N.D.	N.D.	N.D.	N.D.	N.D.	N.D.	N.D.	N.D.	N.D.	N.D.	N.D.	N.D.	3.64662e-05	2.42053e-05	2.8126e-05	N.D.	2.68275e-05	1.49881e-05	2.91071e-05	N.D.	N.D.	N.D.	2.32341e-05	N.D.	N.D.	N.D.	N.D.	N.D.
C_0225	201.769	6.55557
C_0226	202.119	12.5301
C_0227	202.181	8.92626		C_0150										202.181	8.93671	0.000961963	0.00112178	0.00119517	0.00126772	0.00108891	0.00160911	0.00127667	0.00120574	0.00155788	0.00140967	0.00124661	0.00114024	0.00144697	0.00121673	0.00122183	0.00110757	0.00107513	0.00159802	0.00169808	0.00149385	0.00114076	0.00169439	0.00151312	0.00101192	0.00128208	0.00201311	0.00138803	0.00120468	0.00129892	0.00147231	0.00143926	0.00131915	0.00120822	0.000971065
C_0228	203.139	9.41242		C_0151	Ile-Ala Leu-Ala								AL(3.44);	203.138	9.41328	N.D.	N.D.	N.D.	N.D.	N.D.	N.D.	N.D.	N.D.	N.D.	N.D.	N.D.	N.D.	N.D.	N.D.	N.D.	N.D.	N.D.	N.D.	4.4631e-05	5.16093e-05	5.40443e-05	5.30156e-05	5.61767e-05	5.99969e-05	4.65207e-05	3.32349e-05	5.75575e-05	4.88807e-05	5.76257e-05	4.55463e-05	3.84703e-05	5.309e-05	5.97991e-05	6.05158e-05
C_0229	203.151	7.33601		C_0152	ADMA	ADMA	123831	HMDB0001539	Nomega,Nomega'-Dimethyl-L-arginine(-2.05); Arg-OEt(-2.06);	123831; 439495;	Dimethyl-L-arginine(-2.18); Symmetric dimethylarginine(-2.18);	HMDB01539; HMDB03334;		203.151	7.34252	7.87519e-05	0.000101248	9.83185e-05	7.38809e-05	9.12211e-05	9.2907e-05	7.09312e-05	8.00754e-05	6.80857e-05	8.15131e-05	0.00010409	9.63268e-05	0.000107712	0.000111273	0.000104242	0.000116422	0.000110526	0.000111297	0.000315065	0.000335389	0.000318923	0.000315299	0.000301493	0.000300297	0.000291628	0.000246259	0.000300902	0.000261867	0.000280252	0.000313433	0.000322444	0.000308949	0.000336295	0.000286825
C_0230	203.151	7.46268		C_0153	SDMA	SDMA	169148	HMDB0003334	Arg-OEt(-2.42);	439495;	Dimethyl-L-arginine(-2.55); Symmetric dimethylarginine(-2.55);	HMDB01539; HMDB03334;		203.151	7.4675	4.03751e-05	3.24873e-05	3.62033e-05	2.9449e-05	2.82701e-05	4.09516e-05	3.19964e-05	3.6973e-05	3.40651e-05	3.30489e-05	3.58563e-05	4.08557e-05	4.12821e-05	3.64165e-05	4.86735e-05	5.29274e-05	3.78508e-05	4.20407e-05	0.000119439	0.000115918	0.000120363	0.00010287	0.000124702	9.92513e-05	9.69899e-05	9.52e-05	8.62452e-05	9.10805e-05	9.69179e-05	0.000112936	0.000125388	0.000104109	0.000129404	0.000123531
C_0231	203.223	4.24328		C_0154	Spermine	Spermine	1103	HMDB0001256	Spermine(0.25);	1103;	Spermine(0.55);	HMDB01256;		203.223	4.24235	N.D.	N.D.	N.D.	N.D.	1.6873e-05	N.D.	N.D.	N.D.	N.D.	N.D.	N.D.	N.D.	N.D.	3.65129e-05	N.D.	N.D.	2.90882e-05	N.D.	N.D.	N.D.	2.90532e-05	N.D.	N.D.	N.D.	3.05245e-05	N.D.	2.06734e-05	N.D.	N.D.	N.D.	N.D.	N.D.	N.D.	2.41885e-05
C_0232	204.1	9.3959
C_0233	204.123	8.63772		C_0155	O-Acetylcarnitine	ALCAR	439756	HMDB0000201	O-Acetylcarnitine(4936.06); Triacanthine(5.25); N6-(delta2-Isopentenyl)-adenine(5.25);	439756; 45070; 92180;	L-Acetylcarnitine(-1.37);	HMDB00201;		204.123	8.64026	0.000299839	0.000337155	0.000311908	0.000328213	0.000351306	0.00037042	0.00031139	0.000296961	0.000342741	0.000345904	0.000398628	0.00032207	0.000289897	0.000316525	0.000297757	0.000341363	0.000313692	0.00035078	0.000790504	0.000763588	0.000676393	0.000853977	0.000844608	0.000743783	0.000694925	0.000711397	0.000815322	0.000777821	0.000746246	0.000702157	0.000720871	0.000684902	0.000706591	0.000765552
C_0234	204.133	9.41474		C_0156									KG(-0.49);	204.134	9.41814	N.D.	N.D.	N.D.	N.D.	N.D.	N.D.	N.D.	N.D.	N.D.	N.D.	N.D.	N.D.	N.D.	N.D.	N.D.	N.D.	N.D.	N.D.	4.21485e-05	3.30376e-05	3.58088e-05	N.D.	N.D.	N.D.	N.D.	3.9942e-05	4.46253e-05	N.D.	N.D.	4.02016e-05	4.03872e-05	N.D.	3.8583e-05	4.60117e-05
C_0235	204.135	7.11641		C_0157	XC0053								KG(-1.69);	204.135	7.11998	N.D.	N.D.	N.D.	N.D.	N.D.	N.D.	N.D.	N.D.	N.D.	N.D.	N.D.	N.D.	N.D.	N.D.	N.D.	N.D.	N.D.	N.D.	3.33767e-05	2.76427e-05	2.40639e-05	N.D.	3.75236e-05	3.91206e-05	N.D.	N.D.	N.D.	N.D.	N.D.	N.D.	3.21094e-05	N.D.	3.06556e-05	N.D.
C_0236	205.083	9.53464		C_0159	Glu-Gly Gly-Glu						L-beta-aspartyl-L-alanine(-6.77); 5-L-Glutamylglycine(-6.77);	HMDB11162; HMDB11667;	AD(-6.74); GE(-6.74);	205.083	9.5414	N.D.	2.16142e-05	2.66011e-05	2.37189e-05	N.D.	2.69271e-05	2.19644e-05	2.50573e-05	N.D.	N.D.	2.19964e-05	1.58696e-05	2.22288e-05	2.53374e-05	1.78727e-05	2.77961e-05	2.18162e-05	N.D.	2.31706e-05	4.13925e-05	3.58529e-05	3.49619e-05	4.15238e-05	2.96639e-05	3.67003e-05	3.09825e-05	3.2285e-05	2.55821e-05	2.85284e-05	2.63983e-05	2.40929e-05	3.6429e-05	2.83187e-05	3.24001e-05
C_0237	205.082	11.5879		C_0158	XC0055						L-beta-aspartyl-L-alanine(-1.09); 5-L-Glutamylglycine(-1.09);	HMDB11162; HMDB11667;	AD(-1.07); GE(-1.07);	205.082	11.5895	0.000190067	0.000214293	0.000204907	0.000217556	0.000223133	0.000217962	0.000186984	0.000152109	0.000153649	0.000209499	0.00026261	0.000231724	0.000199137	0.000223316	0.000244411	0.000254391	0.000255651	0.000242502	0.000827798	0.000834199	0.0008576	0.000925505	0.000974875	0.000931133	0.000808721	0.000824416	0.000883991	0.000884251	0.000891251	0.000934861	0.000852489	0.000810039	0.000890754	0.000967941
C_0238	205.098	10.5913		C_0160	Trp	Trp	1148	HMDB0000929	Tryptophan(-1.16); Ethotoin(-1.2); Vasicinol(-1.2); Idazoxan(-1.2); L-Tryptophan(-1.2); D-Tryptophan(-1.2); Nirvanol(-1.2);	1148; 3292; 442934; 54459; 6305; 9060; 91480;	L-Tryptophan(-1.33);	HMDB00929;		205.097	10.591	0.000769807	0.000587501	0.000631398	0.000598562	0.000588774	0.000608448	0.00102154	0.00128106	0.00138924	0.000523663	0.000530887	0.000572028	0.000521763	0.000472548	0.000529693	0.000460909	0.000429774	0.000472984	7.43667e-05	0.000101595	0.000100494	0.000110109	0.000104875	0.000115711	0.000144725	0.000108164	0.000108011	0.000113449	0.000101337	0.000120558	0.000106872	0.000101767	9.3754e-05	0.000120809
C_0239	205.105	7.44256		C_0161					Diethyl (2R,3R)-2-methyl-3-hydroxysuccinate(7.81); Diethyl (2S,3R)-2-methyl-3-hydroxysuccinate(7.81); Dimethylenetriurea(-5.41);	440395; 440396; 441000;				205.106	7.45386	3.56064e-05	3.1695e-05	2.98172e-05	3.10459e-05	N.D.	3.08108e-05	2.8947e-05	3.49135e-05	3.00627e-05	3.48123e-05	3.46779e-05	3.34756e-05	2.95531e-05	3.45861e-05	2.55842e-05	3.602e-05	3.62248e-05	3.73813e-05	3.6742e-05	3.17963e-05	3.51023e-05	3.86276e-05	3.91324e-05	3.48829e-05	3.43211e-05	3.24341e-05	3.51083e-05	3.00219e-05	3.3779e-05	3.40203e-05	4.00387e-05	3.80501e-05	3.54671e-05	3.15075e-05
C_0240	205.12	9.56333
C_0241	205.439	6.60281
C_0242	206.103	6.60623
C_0243	209.059	10.1871		C_0163	XC0058				4-(1,2-Epoxyethyl)-8,9-epoxy-enediyne(-1.07); 9,10-Phenanthroquinone(-1.07); 9,10-Anthraquinone(-1.07);	5281921; 6763; 6780;			SC(-4.06);	209.06	10.1889	N.D.	N.D.	1.85151e-05	1.86464e-05	N.D.	N.D.	1.94453e-05	N.D.	N.D.	2.1388e-05	2.4297e-05	1.26378e-05	N.D.	2.04241e-05	1.38354e-05	1.4702e-05	N.D.	N.D.	1.75435e-05	N.D.	N.D.	1.65416e-05	N.D.	1.84228e-05	2.18683e-05	N.D.	N.D.	N.D.	N.D.	1.65454e-05	N.D.	N.D.	1.95664e-05	N.D.
C_0244	209.06	10.4947		C_0162					4-(1,2-Epoxyethyl)-8,9-epoxy-enediyne(0.82); 9,10-Phenanthroquinone(0.82); 9,10-Anthraquinone(0.82);	5281921; 6763; 6780;			SC(-2.17);	209.06	10.4936	2.07553e-05	N.D.	2.10879e-05	3.27837e-05	2.76468e-05	N.D.	2.57651e-05	2.93234e-05	2.03679e-05	N.D.	2.33992e-05	N.D.	2.08972e-05	1.54626e-05	2.58564e-05	1.93424e-05	1.89254e-05	1.74199e-05	2.85219e-05	2.37279e-05	2.74637e-05	2.80887e-05	2.25664e-05	2.27943e-05	3.32074e-05	3.26843e-05	2.52725e-05	2.13959e-05	N.D.	2.53758e-05	2.40929e-05	3.11606e-05	2.25908e-05	2.69108e-05
C_0245	209.092	9.47999		C_0164	Kynurenine	Kynurenine	846	HMDB0000684	Kynurenine(-1.02); L-Kynurenine(-1.18); Formyl-5-hydroxykynurenamine(-1.18);	846; 161166; 440743;	L-Kynurenine(-1.21); Formyl-5-hydroxykynurenamine(-1.21);	HMDB00684; HMDB12948;		209.092	9.48015	4.85955e-05	5.02277e-05	5.10429e-05	4.21774e-05	3.61501e-05	3.37883e-05	5.77614e-05	6.97779e-05	5.89691e-05	3.57224e-05	3.40046e-05	3.75274e-05	4.27162e-05	3.80543e-05	3.84217e-05	3.53768e-05	4.48519e-05	3.71695e-05	4.99824e-05	4.48777e-05	4.47279e-05	N.D.	N.D.	2.27051e-05	5.92266e-05	4.26948e-05	N.D.	N.D.	2.07838e-05	N.D.	3.42442e-05	3.32319e-05	4.02326e-05	2.59736e-05
C_0246	210.082	21.8731
C_0247	210.117	9.88571		C_0165										210.117	9.88571	0.000119672	0.000112869	0.000118074	7.74504e-05	0.000100259	7.91414e-05	8.63991e-05	0.000100769	7.8581e-05	6.05802e-05	6.98048e-05	8.65349e-05	0.00015048	7.35556e-05	0.000110638	5.54543e-05	6.26029e-05	8.77347e-05	0.000117122	N.D.	8.27002e-05	9.27429e-05	8.71783e-05	7.51634e-05	6.95533e-05	6.61695e-05	6.50254e-05	6.41031e-05	0.000112363	0.000128366	0.00012774	6.83101e-05	8.09235e-05	N.D.
C_0248	212.005	12.9287		C_0166										212.005	12.9268	8.28394e-05	7.90172e-05	7.32794e-05	7.09688e-05	8.35191e-05	9.83873e-05	7.98584e-05	7.72313e-05	6.24823e-05	8.67463e-05	9.52241e-05	7.60678e-05	5.10136e-05	5.03859e-05	4.67683e-05	4.92978e-05	4.75168e-05	3.62164e-05	0.000117177	0.000117637	0.00011533	9.85165e-05	0.000106701	0.000117094	0.000128628	0.000111417	0.000101864	0.000106134	0.000102562	9.76457e-05	8.06002e-05	6.47977e-05	5.98449e-05	8.10002e-05
C_0249	212.042	11.2472
C_0250	214.052	9.71918		C_0167										214.052	9.7253	3.24727e-05	4.42849e-05	4.41974e-05	4.06274e-05	4.1715e-05	3.87076e-05	2.41299e-05	2.18209e-05	2.35254e-05	3.66894e-05	4.36561e-05	3.9698e-05	3.8209e-05	4.62914e-05	4.50899e-05	5.01707e-05	5.13109e-05	5.29479e-05	7.00635e-05	6.48339e-05	5.99609e-05	6.13093e-05	7.08297e-05	7.31114e-05	6.90977e-05	5.98629e-05	7.18103e-05	6.65556e-05	6.54141e-05	7.10616e-05	6.34345e-05	7.26329e-05	6.66267e-05	7.40382e-05
C_0251	214.553	11.2061
C_0252	214.774	6.7165
C_0253	215.066	8.8548
C_0254	216.064	21.3295
C_0255	217.033	14.9068
C_0256	217.155	9.62316		C_0168									VV(-1.54);	217.155	9.62841	0.000102732	9.61413e-05	7.81035e-05	6.53796e-05	0.000117176	8.35429e-05	8.21123e-05	N.D.	9.41904e-05	6.18885e-05	5.89188e-05	5.26734e-05	6.22817e-05	6.12723e-05	7.3668e-05	7.89776e-05	5.83571e-05	5.95664e-05	6.04091e-05	5.07499e-05	6.0844e-05	9.86081e-05	9.94833e-05	5.82572e-05	7.11225e-05	8.64408e-05	0.000118712	8.089e-05	0.000101512	7.31994e-05	9.58053e-05	9.08699e-05	6.9651e-05	0.000129154
C_0257	218.114	9.66607		C_0169					N-Acetyl-L-citrulline(-0.88);	656979;	N-a-Acetylcitrulline(-1.06);	HMDB00856;	AAG(-1.1); AQ(-1.09);	218.114	9.66596	0.0068798	0.00578327	0.0061637	0.00667854	0.00592046	0.00668296	0.00868503	0.0122221	0.011721	0.00638174	0.00675788	0.00636292	0.0075555	0.00623166	0.0069658	0.0066847	0.00582401	0.00659043	N.D.	N.D.	N.D.	N.D.	N.D.	N.D.	N.D.	N.D.	N.D.	N.D.	N.D.	N.D.	N.D.	N.D.	N.D.	N.D.
C_0258	218.138	8.94189		C_0170	XC0061	XC0061			O-Propanoylcarnitine(-0.95);	107738;	Propionylcarnitine(-0.91);	HMDB00824;		218.139	8.94894	N.D.	N.D.	N.D.	N.D.	N.D.	N.D.	N.D.	N.D.	N.D.	N.D.	N.D.	N.D.	N.D.	N.D.	N.D.	N.D.	N.D.	N.D.	4.31415e-05	4.71215e-05	4.64499e-05	N.D.	N.D.	3.89422e-05	N.D.	4.81506e-05	N.D.	N.D.	N.D.	4.59646e-05	N.D.	N.D.	4.30278e-05	4.74398e-05
C_0259	219.098	11.8531		C_0171	XC0062				gamma-L-Glutamyl-D-alanine(-2.31);	151284;	Glutamylalanine(-2.44); 5-L-Glutamyl-L-alanine(-2.44);	HMDB03764; HMDB06248;	AE(-2.45);	219.098	11.8556	0.000399664	0.000467544	0.000457916	0.000418204	0.000428948	0.000484946	0.000410826	0.000363012	0.000354748	0.000450114	0.000520001	0.000506523	0.000491902	0.000505737	0.000508645	0.000528768	0.000510489	0.000538851	0.000327699	0.000364941	0.000351906	0.00041826	0.000411238	0.000389422	0.000373988	0.00032404	0.000356729	0.0003976	0.000396291	0.000384402	0.000316519	0.000331194	0.000325985	0.00039911
C_0260	219.099	11.5853
C_0261	219.133	9.21841		C_0172	XC0063				N2-(D-1-Carboxyethyl)-L-lysine(4.14);	193187;			LS(3.93); VT(3.93);	219.133	9.21841	N.D.	N.D.	N.D.	N.D.	N.D.	N.D.	N.D.	N.D.	N.D.	N.D.	N.D.	N.D.	N.D.	N.D.	N.D.	N.D.	N.D.	N.D.	N.D.	N.D.	N.D.	N.D.	N.D.	1.11072e-05	N.D.	N.D.	N.D.	N.D.	N.D.	N.D.	N.D.	N.D.	N.D.	N.D.
C_0262	219.134	9.78798
C_0263	219.134	10.0985		C_0173					N2-(D-1-Carboxyethyl)-L-lysine(-1.2);	193187;			LS(-1.4); VT(-1.4);	219.134	10.0985	5.03667e-05	N.D.	N.D.	N.D.	N.D.	N.D.	N.D.	N.D.	4.18476e-05	N.D.	N.D.	N.D.	N.D.	N.D.	N.D.	N.D.	N.D.	N.D.	N.D.	N.D.	N.D.	N.D.	N.D.	N.D.	N.D.	N.D.	N.D.	N.D.	N.D.	N.D.	N.D.	N.D.	N.D.	N.D.
C_0264	220.125	12.5235
C_0265	221.092	12.2144		C_0174										221.089	12.2178	N.D.	N.D.	N.D.	N.D.	N.D.	N.D.	N.D.	N.D.	N.D.	N.D.	N.D.	N.D.	N.D.	N.D.	N.D.	N.D.	N.D.	N.D.	N.D.	N.D.	N.D.	N.D.	N.D.	2.10547e-05	N.D.	N.D.	N.D.	N.D.	N.D.	N.D.	N.D.	N.D.	1.7092e-05	N.D.
C_0266	221.093	12.6341		C_0175	XC0065	XC0065			5-Hydroxytryptophan(-1.98); 5-Hydroxy-L-tryptophan(-1.98); Jasminine(-1.98);	144; 439280; 442551;	5-Hydroxy-L-tryptophan(-2.01);	HMDB00472;		221.093	12.6353	N.D.	N.D.	N.D.	N.D.	N.D.	1.60095e-05	N.D.	N.D.	N.D.	N.D.	N.D.	N.D.	2.3202e-05	N.D.	N.D.	N.D.	2.08225e-05	N.D.	N.D.	N.D.	N.D.	N.D.	N.D.	N.D.	2.1109e-05	2.20231e-05	N.D.	N.D.	N.D.	N.D.	N.D.	N.D.	N.D.	N.D.
C_0267	221.125	6.22585		C_0176					1D-1-Guanidino-3-amino-1,3-dideoxy-scyllo-inositol(-2.1);	5459885;				221.125	6.23156	7.74348e-05	8.53562e-05	9.91455e-05	8.05973e-05	8.81047e-05	9.00589e-05	8.98462e-05	7.58583e-05	8.52072e-05	8.48123e-05	0.000100218	0.000103996	8.86592e-05	8.32378e-05	0.000100341	8.89933e-05	9.4898e-05	9.7583e-05	0.000104102	9.94469e-05	9.56373e-05	8.80233e-05	0.000102049	9.21142e-05	0.000100533	9.09956e-05	0.000105006	9.31525e-05	0.000101512	9.84823e-05	9.59796e-05	9.5508e-05	9.75114e-05	0.000101127
C_0268	221.577	13.4165
C_0269	222.079	13.4114		C_0177										222.079	13.4051	3.99664e-05	4.52974e-05	4.52081e-05	3.76684e-05	4.12698e-05	4.01317e-05	5.4933e-05	4.59465e-05	5.73681e-05	5.19909e-05	3.5183e-05	3.43439e-05	3.57505e-05	4.59542e-05	4.28672e-05	4.02469e-05	4.30903e-05	4.70178e-05	4.03831e-05	5.24686e-05	5.01146e-05	4.35305e-05	3.75671e-05	4.61686e-05	4.16611e-05	4.41464e-05	4.48074e-05	3.54766e-05	4.83496e-05	3.64371e-05	4.8578e-05	4.3949e-05	4.66937e-05	4.27538e-05
C_0270	222.098	21.7993		C_0178	N-Acetylgalactosamine N-Acetylmannosamine N-Acetylglucosamine	N-Acetylgalactosamine ManNAc GlcNAc	35717 439281 439174	HMDB0000853 HMDB0001129 HMDB0000215	N-Acetyl-D-galactosamine(-4.2); N-Acetyl-D-mannosamine(-4.2); N-Acetyl-D-glucosamine(-4.2); Pyrimidodiazepine(2.18); N-Acetyl-beta-D-glucosamine(-4.14); N-Acetyl-D-hexosamine(-4.14); N-Acetyl-beta-D-galactosamine(-4.14); N-Acetylhexosamine(-4.14);	35717; 439281; 439174; 196146; 24139; 439916; 440552; 899;	N-Acetylgalactosamine(-3.98); N-Acetyl-D-glucosamine(-3.98); 2'-Deoxysepiapterin(2.08); Beta-N-Acetylglucosamine(-3.98); N-Acetyl-b-D-galactosamine(-3.98); N-Acetylmannosamine(-3.98); N-Acetyl-D-mannosamine(-3.98);	HMDB00212; HMDB00215; HMDB00389; HMDB00803; HMDB00853; HMDB01129; HMDB11744;		222.098	21.8037	N.D.	9.28398e-05	8.20546e-05	8.63744e-05	8.24507e-05	N.D.	0.000102132	9.56197e-05	N.D.	N.D.	N.D.	N.D.	N.D.	8.93554e-05	N.D.	9.8274e-05	9.39043e-05	0.000101184	0.000132238	0.000139885	0.000129106	0.000126284	0.000138877	0.000124544	0.000144877	0.000150858	0.00012782	0.000128502	0.000139098	0.000135291	0.00013946	0.000121265	0.000134811	0.000146961
C_0271	223.075	9.50305		C_0179	Cystathionine	Cystathionine	834	HMDB0000099	Cystathionine(-2.06); Flavone(1.09); 9-Anthroic acid(1.09); L-Cystathionine(-2.05); Phenindione(1.09); Tectoquinone(1.09); Isoflavone(1.09);	834; 10680; 2201; 439258; 4760; 6773; 72304;	L-Cystathionine(-1.92); Allocystathionine(-1.92); Flavone(1.02);	HMDB00099; HMDB00455; HMDB03075;	TC(-1.93);	223.075	9.5067	0.000234575	0.000195716	0.000198521	0.000185618	0.000222154	0.000230477	0.000182388	0.000175401	0.000184957	0.000221331	0.00023214	0.000217013	0.000175884	0.000166572	0.00016344	0.00020445	0.000196029	0.000219046	0.000246988	0.00024043	0.000221785	0.00028107	0.000294971	0.000274692	0.000261812	0.000232294	0.000230503	0.000255398	0.000276489	0.000268398	0.000240624	0.000230147	0.000228015	0.000270893
C_0272	226.108	10.7266		C_0180					6-Benzylaminopurine(4.31);	62389;				226.108	10.7361	N.D.	N.D.	N.D.	N.D.	N.D.	N.D.	N.D.	1.86336e-05	N.D.	N.D.	N.D.	N.D.	N.D.	N.D.	N.D.	N.D.	N.D.	N.D.	2.63704e-05	2.37279e-05	2.50352e-05	2.97382e-05	N.D.	N.D.	N.D.	2.65779e-05	N.D.	2.46518e-05	N.D.	2.32379e-05	2.2176e-05	N.D.	N.D.	2.25819e-05
C_0273	227.065	11.5945		C_0181	3-Nitrotyrosine	3-Nitrotyrosine	65124	HMDB0001904			3-Nitrotyrosine(-0.5);	HMDB01904;		227.066	11.5938	N.D.	N.D.	N.D.	N.D.	N.D.	N.D.	N.D.	N.D.	N.D.	N.D.	N.D.	N.D.	N.D.	N.D.	N.D.	N.D.	N.D.	N.D.	N.D.	N.D.	N.D.	1.3609e-05	N.D.	N.D.	1.98435e-05	N.D.	N.D.	N.D.	N.D.	1.58483e-05	1.57715e-05	N.D.	N.D.	N.D.
C_0274	229.099	7.03284
C_0275	229.155	9.16921
C_0276	229.766	7.04622		C_0183										229.766	7.04622	0.00010096	0.000105033	9.63429e-05	0.000105631	0.000106714	7.49125e-05	0.000106154	0.000130631	0.000120695	9.83504e-05	0.000102463	9.62303e-05	7.60082e-05	9.79778e-05	9.5215e-05	0.000105947	7.84569e-05	9.67359e-05	0.000261387	0.00025671	0.000241522	0.000246749	0.00024636	0.000230798	0.000228756	0.000242505	0.000224766	0.000235735	0.000228009	0.000226988	0.000242018	0.000211595	0.000258763	0.000240323
C_0277	231.056	10.1798
C_0278	231.146	6.98826		C_0184										231.146	6.98921	4.14197e-05	3.23993e-05	3.49628e-05	4.10501e-05	3.19652e-05	3.5126e-05	4.32216e-05	4.29063e-05	N.D.	4.24915e-05	4.2141e-05	4.04216e-05	4.83503e-05	4.24378e-05	3.64258e-05	3.71686e-05	4.08319e-05	5.27891e-05	3.72937e-05	3.74776e-05	3.30271e-05	2.87302e-05	3.09581e-05	3.74702e-05	3.51816e-05	3.25842e-05	2.79136e-05	2.66392e-05	3.90297e-05	3.22078e-05	3.32421e-05	3.06202e-05	3.30843e-05	2.82943e-05
C_0279	231.171	9.85154		C_0185	Ile-Val								VL(-0.71);	231.171	9.86633	0.000211504	0.000170492	9.37241e-05	0.00012099	0.000206794	0.000145812	0.000152469	0.000107339	0.000156006	0.000112344	0.00012805	0.00010882	0.000131632	0.000120907	0.000140033	0.000147526	0.000107997	0.000116115	0.00010984	8.5554e-05	0.000126766	0.000239785	0.000158443	0.000124276	0.000110809	0.000153111	0.000200404	0.000150744	0.000160188	0.000137522	0.00018599	0.000184487	0.000117444	0.000243313
C_0280	232.157	9.21236		C_0186										232.158	9.20758	N.D.	N.D.	N.D.	N.D.	N.D.	N.D.	N.D.	N.D.	N.D.	N.D.	N.D.	N.D.	N.D.	N.D.	N.D.	N.D.	N.D.	N.D.	N.D.	N.D.	N.D.	N.D.	N.D.	3.23403e-05	N.D.	N.D.	N.D.	3.89862e-05	N.D.	N.D.	N.D.	N.D.	N.D.	N.D.
C_0281	233.114	11.8106
C_0282	233.772	6.85179
C_0283	234.179	5.94528
C_0284	235.093	12.138		C_0187	XC0073						L-beta-aspartyl-L-threonine(-2.89);	HMDB11169;	SE(-2.91); TD(-2.91);	235.093	12.1385	7.86611e-05	8.6897e-05	8.01709e-05	9.07424e-05	8.77485e-05	9.38995e-05	8.02561e-05	6.41388e-05	7.16434e-05	8.74289e-05	0.000105605	0.000100186	8.91202e-05	0.000104433	9.28108e-05	0.00010002	0.00010479	0.000114209	0.000278379	0.000271319	0.000285013	0.000285331	0.00035854	0.00031466	0.000286312	0.000292057	0.000286012	0.000313877	0.000329521	0.000308878	0.000277482	0.000304131	0.000292718	0.000328464
C_0285	238.039	13.8851		C_0188										238.038	13.8845	N.D.	N.D.	N.D.	N.D.	N.D.	N.D.	N.D.	N.D.	N.D.	N.D.	N.D.	N.D.	N.D.	N.D.	N.D.	N.D.	N.D.	N.D.	N.D.	1.83808e-05	1.92069e-05	2.08488e-05	2.62187e-05	2.82365e-05	N.D.	2.26738e-05	2.24037e-05	N.D.	2.02149e-05	N.D.	1.91262e-05	N.D.	N.D.	N.D.
C_0286	238.443	7.13555
C_0287	240.096	9.60297
C_0288	240.108	10.5431
C_0289	240.122	10.8788
C_0290	240.45	6.1026
C_0291	240.989	21.5004
C_0292	241.032	10.5666		C_0189	Cystine	Cystine	595	HMDB0000192	Cystine(-1.63); L-Cystine(-1.65);	595; 67678;	L-Cystine(-1.44);	HMDB00192;		241.031	10.569	0.00798223	0.00787813	0.00766154	0.00684114	0.00699223	0.00777303	0.0080961	0.0094307	0.00912976	0.00783771	0.00833354	0.00807577	0.00812904	0.00790523	0.00745372	0.0077353	0.00669679	0.00818331	0.00673338	0.0070413	0.00626994	0.0060244	0.00621479	0.00564626	0.00749667	0.00714625	0.00641001	0.00591157	0.00612836	0.0056641	0.00720714	0.00719926	0.00644414	0.00670378
C_0293	241.11	12.4704
C_0294	242.562	9.79413
C_0295	243.453	6.66345
C_0296	243.564	9.79118
C_0297	244.031	10.5636
C_0298	244.103	9.29769		C_0191	Cytidine	Cytidine	6175	HMDB0000089	Cytidine(-29.55);	6175;				244.1	9.29998	N.D.	N.D.	1.74125e-05	N.D.	N.D.	N.D.	N.D.	N.D.	N.D.	N.D.	N.D.	N.D.	1.62362e-05	2.22546e-05	1.86438e-05	N.D.	1.2918e-05	N.D.	1.9033e-05	2.17227e-05	2.61391e-05	2.3369e-05	2.25229e-05	1.93596e-05	2.40956e-05	2.90805e-05	2.591e-05	1.89857e-05	2.55093e-05	1.78467e-05	2.24373e-05	2.44511e-05	2.04371e-05	2.80711e-05
C_0299	244.129	10.0411		C_0192									APG(-1.05); PQ(-1.05);	244.129	10.0421	4.26459e-05	3.66253e-05	4.09814e-05	N.D.	3.68624e-05	3.89666e-05	3.51341e-05	3.73653e-05	3.85122e-05	4.72696e-05	5.21291e-05	4.3991e-05	4.15894e-05	3.94513e-05	3.15267e-05	4.76438e-05	3.64958e-05	3.62164e-05	N.D.	N.D.	N.D.	N.D.	N.D.	N.D.	2.14633e-05	N.D.	N.D.	N.D.	N.D.	N.D.	N.D.	N.D.	N.D.	1.91901e-05
C_0300	245.078	21.8118
C_0301	245.09	21.9019
C_0302	245.112	9.61862		C_0194	Glu-Pro								PE(6.98);	245.112	9.62405	N.D.	2.20984e-05	2.09961e-05	2.27795e-05	1.84757e-05	1.60527e-05	N.D.	1.74077e-05	1.76551e-05	2.87827e-05	1.23449e-05	N.D.	1.64923e-05	1.92199e-05	1.65118e-05	N.D.	1.72994e-05	1.88495e-05	3.78454e-05	3.48995e-05	2.95831e-05	N.D.	3.93063e-05	3.67118e-05	3.4726e-05	5.25051e-05	4.50807e-05	3.41658e-05	3.15038e-05	3.69018e-05	4.32191e-05	4.64707e-05	5.21466e-05	N.D.
C_0303	246.171	9.30482		C_0195	Isovalerylcarnitine	Isovalerylcarnitine	6426851	HMDB0000688			2-Methylbutyroylcarnitine(3.48); Isovalerylcarnitine(3.48); Valerylcarnitine(3.48);	HMDB00378; HMDB00688; HMDB13128;		246.169	9.30193	N.D.	N.D.	N.D.	N.D.	N.D.	N.D.	N.D.	N.D.	N.D.	N.D.	N.D.	N.D.	N.D.	N.D.	N.D.	N.D.	N.D.	N.D.	N.D.	N.D.	N.D.	N.D.	N.D.	N.D.	N.D.	N.D.	N.D.	N.D.	N.D.	2.5004e-05	N.D.	N.D.	N.D.	N.D.
C_0304	246.182	6.51307
C_0305	246.207	9.52983		C_0196										246.207	9.54551	N.D.	N.D.	N.D.	N.D.	N.D.	N.D.	N.D.	N.D.	4.37599e-05	N.D.	N.D.	N.D.	N.D.	N.D.	N.D.	N.D.	N.D.	N.D.	N.D.	N.D.	N.D.	N.D.	N.D.	N.D.	N.D.	N.D.	N.D.	N.D.	N.D.	2.4121e-05	N.D.	N.D.	N.D.	N.D.
C_0306	247.001	10.3354
C_0307	247.129	10.5042		C_0197	Ile-Asp Leu-Asp						L-beta-aspartyl-L-leucine(-1.12); L-gamma-glutamyl-L-valine(-1.12);	HMDB11166; HMDB11172;	LD(-1.11); VE(-1.11);	247.129	10.5042	N.D.	N.D.	N.D.	N.D.	N.D.	N.D.	N.D.	N.D.	N.D.	N.D.	N.D.	N.D.	N.D.	N.D.	N.D.	N.D.	N.D.	N.D.	N.D.	N.D.	N.D.	N.D.	N.D.	N.D.	N.D.	N.D.	N.D.	N.D.	N.D.	N.D.	N.D.	N.D.	N.D.	N.D.
C_0308	247.129	12.2487		C_0198	XC0080						L-beta-aspartyl-L-leucine(-2.35); L-gamma-glutamyl-L-valine(-2.35);	HMDB11166; HMDB11172;	LD(-2.34); VE(-2.34);	247.129	12.2498	5.74516e-05	7.25022e-05	6.42745e-05	6.66947e-05	6.98516e-05	7.8192e-05	5.77614e-05	6.08044e-05	6.23934e-05	6.92833e-05	8.28792e-05	7.24983e-05	6.92986e-05	7.92397e-05	6.12842e-05	6.51944e-05	8.07604e-05	7.88395e-05	0.000330347	0.000341977	0.000327754	0.00031759	0.000308972	0.000320994	0.000330454	0.000302418	0.000297259	0.000294891	0.000323745	0.000272395	0.000356645	0.000322773	0.000350455	0.000343369
C_0309	247.144	13.699
C_0310	248.107	7.15891		C_0199										248.106	7.17506	6.44912e-05	8.28911e-05	7.79197e-05	8.42138e-05	7.41255e-05	8.76855e-05	5.25023e-05	5.68815e-05	4.86962e-05	7.48578e-05	8.45065e-05	8.41714e-05	7.84667e-05	8.64652e-05	9.26294e-05	8.25152e-05	7.30367e-05	8.14869e-05	0.000366151	0.000317581	0.000341707	0.000378395	0.000369149	0.000362524	0.000302106	0.000385605	0.00033765	0.000367705	0.000344748	0.000373666	0.000371807	0.000352673	0.000396461	0.000368807
C_0311	248.126	10.0764
C_0312	248.223	9.69992
C_0313	249.072	10.5783		C_0200	Asp-Asp						L-beta-aspartyl-L-aspartic acid(-1.86);	HMDB11163;	DD(-1.88);	249.072	10.5772	N.D.	N.D.	N.D.	N.D.	N.D.	1.58801e-05	N.D.	N.D.	N.D.	N.D.	N.D.	N.D.	N.D.	N.D.	1.16127e-05	N.D.	N.D.	N.D.	3.28251e-05	2.81201e-05	2.73312e-05	3.04714e-05	2.57404e-05	2.55154e-05	2.95121e-05	2.90805e-05	2.36332e-05	2.93031e-05	2.70845e-05	2.88615e-05	3.26322e-05	3.035e-05	2.5386e-05	3.01687e-05
C_0314	249.156	8.49887
C_0315	249.18	9.80973
C_0316	250.062	11.406
C_0317	250.177	6.51224
C_0318	252.12	10.0838
C_0319	253.117	10.4083
C_0320	253.128	6.99136		C_0201										253.126	7.00197	N.D.	N.D.	N.D.	N.D.	N.D.	N.D.	N.D.	N.D.	N.D.	N.D.	N.D.	N.D.	N.D.	N.D.	N.D.	N.D.	N.D.	N.D.	N.D.	2.77382e-05	1.97368e-05	N.D.	N.D.	1.62817e-05	1.4022e-05	N.D.	N.D.	N.D.	N.D.	N.D.	N.D.	2.51266e-05	2.70814e-05	N.D.
C_0321	254.784	7.2072		C_0202										254.783	7.23496	5.41817e-05	5.04918e-05	6.51475e-05	4.57e-05	5.14204e-05	5.84283e-05	4.65362e-05	5.93333e-05	4.92299e-05	4.89192e-05	5.95361e-05	5.59052e-05	3.69798e-05	4.5328e-05	5.3618e-05	5.00329e-05	4.29548e-05	4.69648e-05	4.51276e-05	4.26815e-05	4.98497e-05	4.24308e-05	4.41327e-05	4.3849e-05	3.93832e-05	4.92017e-05	4.43066e-05	3.64914e-05	4.21363e-05	4.81489e-05	4.08229e-05	4.70561e-05	5.10469e-05	3.72199e-05
C_0322	255.048	9.88316		C_0203					L-Djenkolic acid(-1.54);	68134;				255.047	9.88387	3.43801e-05	4.06312e-05	3.87761e-05	3.47564e-05	4.36294e-05	4.76833e-05	2.60744e-05	2.7411e-05	2.74388e-05	4.01593e-05	5.55521e-05	3.67074e-05	5.26014e-05	5.69851e-05	6.11481e-05	5.8165e-05	5.36596e-05	6.99972e-05	N.D.	N.D.	N.D.	1.22802e-05	N.D.	N.D.	1.37689e-05	2.30742e-05	N.D.	N.D.	N.D.	N.D.	1.84727e-05	1.5175e-05	1.503e-05	N.D.
C_0323	255.047	9.71907		C_0204	XC0088				L-Djenkolic acid(-1.96);	68134;				255.047	9.72251	0.000226764	0.00025422	0.000252688	0.000233854	0.000204301	0.000228362	0.000220262	0.000237284	0.000212084	0.000275995	0.000292181	0.000242336	0.000272943	0.000304579	0.000260514	0.000287195	0.000254115	0.000273741	0.000501368	0.000472934	0.000459553	0.00038316	0.000392672	0.000387147	0.000463132	0.000441113	0.000433093	0.000354639	0.000333503	0.000379196	0.000491923	0.000451648	0.000431516	0.000439588
C_0324	255.101	11.2442		C_0205					Chalepensin(4.7); Ketoprofen(4.7); (R)-4-Methoxydalbergione(4.7);	128834; 3825; 442809;				255.1	11.2554	N.D.	N.D.	N.D.	N.D.	N.D.	N.D.	N.D.	2.45179e-05	N.D.	N.D.	N.D.	N.D.	N.D.	N.D.	N.D.	N.D.	N.D.	N.D.	4.37484e-05	3.52815e-05	4.28734e-05	3.94066e-05	4.17847e-05	4.1351e-05	4.29266e-05	3.79899e-05	3.52449e-05	3.49269e-05	3.92047e-05	4.31761e-05	3.92109e-05	3.70144e-05	3.62919e-05	3.39621e-05
C_0325	255.108	21.7948		C_0206	Dyphylline	Dyphylline	3182		Dyphylline(3.13); 2-(beta-D-Glucosyl)-sn-glycerol(-1.98); 3-beta-D-Galactosyl-sn-glycerol(-1.98);	3182; 10106330; 16048618;	Galactosylglycerol(-2.08);	HMDB06790;		255.108	21.7789	0.00237355	0.00261681	0.00266452	0.00294687	0.00255263	0.00260416	0.00287839	0.00225888	0.00246189	0.00306854	0.00248419	0.00230601	0.0027405	0.00219246	0.00249147	0.00228364	0.002551	0.00234072	0.00334589	0.00287804	0.00290117	0.0035197	0.00293063	0.00232462	0.00296816	0.00377622	0.00291417	0.00243144	0.00265113	0.0031598	0.00260526	0.00242444	0.00244576	0.00247396
C_0326	255.117	7.18508
C_0327	256.082	11.3542		C_0207										256.083	11.3579	N.D.	N.D.	N.D.	N.D.	N.D.	N.D.	N.D.	N.D.	N.D.	N.D.	N.D.	N.D.	N.D.	N.D.	N.D.	N.D.	N.D.	N.D.	N.D.	N.D.	N.D.	N.D.	N.D.	N.D.	N.D.	N.D.	N.D.	N.D.	N.D.	N.D.	N.D.	N.D.	N.D.	N.D.
C_0328	257.148	10.8462		C_0209	XC0092									257.148	10.8521	8.75627e-05	0.000163141	0.000179362	0.000177492	0.000139926	0.000132003	8.60897e-05	0.000109399	0.000141108	0.000135495	0.000108747	0.00011427	8.56885e-05	0.00010265	9.36727e-05	7.5302e-05	6.65325e-05	0.000110132	0.000200205	0.000298436	0.000131049	0.000236073	0.000195879	0.000120663	0.000186032	0.000414135	0.000299718	0.000248674	0.000173708	0.000233309	0.000248728	0.000359292	0.000254959	0.000213501
C_0329	257.148	9.62796		C_0208										257.148	9.63572	2.87485e-05	3.71975e-05	4.23137e-05	3.52731e-05	3.7174e-05	2.61935e-05	N.D.	2.5989e-05	3.68668e-05	6.02389e-05	1.76757e-05	2.77838e-05	2.28947e-05	3.41044e-05	2.61739e-05	2.60043e-05	1.90609e-05	3.23512e-05	5.63267e-05	5.10364e-05	3.88996e-05	4.47677e-05	4.49153e-05	3.75594e-05	6.97052e-05	8.81926e-05	5.5645e-05	4.25803e-05	4.20051e-05	4.99615e-05	6.8227e-05	8.66372e-05	7.6387e-05	4.95819e-05
C_0330	258.109	9.47309		C_0210							Glycerophosphocholine(3.61); 5-Methylcytidine(-2.79);	HMDB00086; HMDB00982;		258.109	9.47867	2.80219e-05	2.37712e-05	2.36148e-05	N.D.	2.16812e-05	2.42948e-05	2.57208e-05	2.14286e-05	2.45038e-05	2.3322e-05	2.04252e-05	2.62402e-05	3.14481e-05	3.70909e-05	3.52464e-05	2.36152e-05	3.26113e-05	3.61105e-05	0.000103826	9.19037e-05	9.90812e-05	9.48966e-05	8.86567e-05	9.22926e-05	8.76756e-05	9.05451e-05	9.98605e-05	8.60487e-05	7.77093e-05	8.62591e-05	0.000107786	0.000105099	0.000107638	8.95688e-05
C_0331	258.111	21.3574		C_0211	Glycerophosphocholine	GPCho	439285	HMDB0000086	sn-glycero-3-Phosphocholine(3901.85); Ismine(6.69); Tolmetin(6.69);	439285; 188957; 5509;	Glycerophosphocholine(-2.58); 5-Methylcytidine(-8.99);	HMDB00086; HMDB00982;		258.111	21.3484	0.000488498	0.000519621	0.000482909	0.000382227	0.000378062	0.000493922	0.000503413	0.000479177	0.000445292	0.000398805	0.000495872	0.000460217	0.000504861	0.000555256	0.000520212	0.000521923	0.000485285	0.000515607	0.00219448	0.00202775	0.00218045	0.00224989	0.00226407	0.0024191	0.00166675	0.00165624	0.00182968	0.00192999	0.00191105	0.00204484	0.00196316	0.00191444	0.00209631	0.00188692
C_0332	260.115	10.1564
C_0333	261.104	10.107
C_0334	261.124	9.9746		C_0212					Maculosin(-0.72);	119404;				261.124	9.9746	N.D.	N.D.	N.D.	N.D.	N.D.	N.D.	N.D.	N.D.	N.D.	N.D.	N.D.	N.D.	N.D.	N.D.	N.D.	N.D.	N.D.	N.D.	N.D.	N.D.	N.D.	N.D.	N.D.	N.D.	N.D.	N.D.	N.D.	N.D.	N.D.	N.D.	N.D.	N.D.	N.D.	N.D.
C_0335	261.145	12.4519		C_0213	XC0096						L-gamma-glutamyl-L-isoleucine(-1.7); L-gamma-glutamyl-L-leucine(-1.7);	HMDB11170; HMDB11171;	LE(-1.64);	261.145	12.4551	0.000142108	0.000162437	0.000146237	0.000146775	0.000162453	0.00017399	0.000130814	0.000122344	0.00014262	0.000148237	0.000208517	0.000165931	0.000158624	0.000182516	0.000165436	0.000163882	0.000168522	0.000179705	0.000844404	0.000871724	0.000761875	0.000822681	0.000858478	0.000761849	0.000819807	0.000868061	0.000791644	0.000789787	0.000833538	0.000729856	0.000926902	0.000851017	0.000843648	0.000864582
C_0336	262.103	10.1025		C_0214	Asp-Gln Glu-Asn								AGD(1.86); GGE(1.86); NE(1.86); QD(1.86);	262.103	10.1025	N.D.	N.D.	N.D.	N.D.	N.D.	N.D.	N.D.	N.D.	N.D.	N.D.	N.D.	N.D.	N.D.	N.D.	N.D.	N.D.	N.D.	N.D.	1.47851e-05	1.81898e-05	1.51889e-05	1.42047e-05	1.82183e-05	N.D.	1.71605e-05	N.D.	N.D.	1.37001e-05	1.59269e-05	N.D.	N.D.	N.D.	1.1639e-05	N.D.
C_0337	262.103	12.2757		C_0215	XC0097								AGD(0.53); GGE(0.53); NE(0.54); QD(0.54);	262.103	12.2752	4.39176e-05	5.7403e-05	5.72453e-05	6.37827e-05	5.32457e-05	5.69611e-05	3.83603e-05	3.99151e-05	3.52658e-05	5.23891e-05	6.1949e-05	5.87511e-05	4.76332e-05	5.71296e-05	5.7383e-05	5.53165e-05	6.73455e-05	5.97782e-05	0.000119439	0.000120215	0.000115286	0.000123718	0.000129224	0.000138595	0.000109898	0.000118424	0.000125953	0.000122794	0.000126628	0.000126182	0.000133535	0.000128155	0.000118544	0.000131653
C_0338	262.138	10.3675
C_0339	262.167	9.52258		C_0216	XC0101									262.167	9.52258	N.D.	N.D.	N.D.	N.D.	N.D.	N.D.	N.D.	N.D.	N.D.	N.D.	N.D.	N.D.	N.D.	N.D.	N.D.	N.D.	N.D.	N.D.	N.D.	N.D.	N.D.	N.D.	N.D.	N.D.	N.D.	N.D.	N.D.	N.D.	N.D.	N.D.	N.D.	N.D.	N.D.	N.D.
C_0340	263.088	10.6269
C_0341	264.19	6.57831
C_0342	264.221	21.2563
C_0343	265.112	6.3052		C_0217	Thiamine	Thiamine	1130	HMDB0000235	Thiamine(3799.15); 2-(6'-Methylthio)hexylmalic acid(-7.55); 3-(6'-Methylthio)hexylmalic acid(-7.55); Bluensidine(7.21);	1130; 44237241; 44237340; 46174012;				265.112	6.31145	0.000509753	0.000485857	0.000571258	0.000554599	0.000562062	0.000481451	0.000493999	0.000539639	0.000547621	0.000571445	0.000626504	0.000500349	0.000502402	0.000505833	0.000603044	0.000541954	0.000522323	0.000489557	0.000488073	0.000487591	0.000495671	0.000474758	0.000425674	0.000463961	0.000437214	0.00051464	0.000504585	0.000431554	0.000443591	0.000480049	0.00043633	0.000468579	0.000510377	0.000489482
C_0344	265.156	10.6725		C_0218					Subaphyllin(-3.18);	5281796;			VF(-3.21);	265.156	10.6725	3.14735e-05	2.82173e-05	N.D.	1.70964e-05	3.89548e-05	2.70565e-05	3.92884e-05	2.61851e-05	4.19365e-05	1.85438e-05	2.23892e-05	N.D.	2.12557e-05	N.D.	2.66276e-05	2.54989e-05	N.D.	2.61563e-05	N.D.	N.D.	N.D.	N.D.	N.D.	N.D.	N.D.	N.D.	N.D.	N.D.	1.8421e-05	N.D.	N.D.	N.D.	N.D.	N.D.
C_0345	267.109	10.2602		C_0219					8-Oxodeoxycoformycin(-1.47);	439866;				267.109	10.2602	N.D.	N.D.	N.D.	N.D.	N.D.	N.D.	N.D.	N.D.	N.D.	N.D.	N.D.	N.D.	N.D.	N.D.	N.D.	N.D.	N.D.	N.D.	1.10888e-05	N.D.	N.D.	N.D.	N.D.	N.D.	N.D.	N.D.	N.D.	N.D.	N.D.	N.D.	N.D.	N.D.	N.D.	N.D.
C_0346	267.145	9.44218
C_0347	269.025	10.4864		C_0221										269.027	10.4892	1.48511e-05	N.D.	N.D.	N.D.	N.D.	N.D.	9.81105e-06	N.D.	N.D.	N.D.	N.D.	N.D.	N.D.	N.D.	N.D.	N.D.	N.D.	N.D.	3.23837e-05	2.49692e-05	2.62274e-05	3.21668e-05	2.7697e-05	2.71213e-05	2.20202e-05	2.12223e-05	2.19028e-05	2.60049e-05	2.62969e-05	2.67701e-05	1.44209e-05	1.56703e-05	N.D.	1.58876e-05
C_0348	269.028	14.2448
C_0349	269.063	9.22429		C_0223	Homocystine	Homocystine	439579	HMDB0000575,HMDB0000676	Homocystine(-1.99);	439579;	DL-Homocystine(-1.83); L-Homocystine(-1.83);	HMDB00575; HMDB00676;		269.063	9.22521	N.D.	N.D.	N.D.	N.D.	N.D.	N.D.	N.D.	N.D.	N.D.	N.D.	N.D.	N.D.	N.D.	N.D.	N.D.	N.D.	N.D.	N.D.	N.D.	N.D.	N.D.	N.D.	N.D.	N.D.	N.D.	N.D.	N.D.	N.D.	N.D.	N.D.	1.673e-05	1.17077e-05	N.D.	N.D.
C_0350	269.063	10.8075		C_0222							DL-Homocystine(-0.99); L-Homocystine(-0.99);	HMDB00575; HMDB00676;		269.063	10.811	2.37982e-05	1.95892e-05	1.83314e-05	2.48931e-05	2.42633e-05	2.37769e-05	2.74886e-05	3.41289e-05	3.09966e-05	N.D.	2.02008e-05	1.92461e-05	N.D.	N.D.	1.82809e-05	N.D.	1.92416e-05	2.28205e-05	0.000105151	0.000100688	9.17076e-05	9.95246e-05	0.00010157	8.96161e-05	0.000106557	0.000108164	0.000102274	0.000107402	9.61303e-05	8.90012e-05	9.55003e-05	8.15038e-05	8.88509e-05	9.37192e-05
C_0351	269.087	19.1702
C_0352	271.14	8.50305
C_0353	272.627	6.47463		C_0225										272.627	6.48191	0.000329586	0.000342878	0.00035142	0.000306091	0.000334655	0.000341162	0.000323278	0.000358353	0.000329667	0.000338453	0.000330619	0.000375901	0.000329745	0.00034167	0.000355956	0.000307548	0.000310169	0.000351733	0.000300225	0.000315146	0.000294948	0.000324967	0.000310103	0.000281918	0.000321494	0.000302718	0.00032918	0.000280599	0.000290885	0.000293216	0.00028685	0.000320296	0.000282362	0.000322483
C_0354	273.004	10.8918		C_0226					(Z)-4-(2-Hydroxy-5-sulfonatophenyl)-2-oxo-3-butenoate(8.3);	9543075;				273.004	10.8943	3.76956e-05	3.8254e-05	3.34926e-05	3.65881e-05	3.3657e-05	4.18146e-05	4.10561e-05	4.08958e-05	3.70002e-05	3.94767e-05	3.30507e-05	3.75756e-05	4.32796e-05	3.56458e-05	3.23885e-05	2.89447e-05	3.65861e-05	4.87121e-05	3.72937e-05	4.54983e-05	4.24318e-05	4.08729e-05	5.15678e-05	5.67851e-05	5.44682e-05	4.19941e-05	4.69932e-05	4.64705e-05	4.69494e-05	4.34549e-05	5.43725e-05	5.69175e-05	4.63729e-05	5.13224e-05
C_0355	273.128	6.4669
C_0356	276.12	12.5333		C_0227	XC0107				(5-L-Glutamyl)-L-glutamine(-2.61); N-Succinyl-L-citrulline(-2.61);	150914; 25137932;	Norophthalmic acid(-2.51); Gamma-Glutamylglutamine(-2.51);	HMDB05766; HMDB11738;	AAD(-2.49); AGE(-2.49); QE(-2.48);	276.12	12.5333	0.00159275	0.00174833	0.0017242	0.0016197	0.0016812	0.00185887	0.00139697	0.00124678	0.00114123	0.00182867	0.00210352	0.00189909	0.00194497	0.00200079	0.00196518	0.00221638	0.0019083	0.00227147	0.00210489	0.00214243	0.00194197	0.00220741	0.00238569	0.00228274	0.00213474	0.00208174	0.00206656	0.00219109	0.00219647	0.00217902	0.00214092	0.00201539	0.00219607	0.00239203
C_0357	276.144	7.96092		C_0228							Glutarylcarnitine(3.82);	HMDB13130;		276.143	7.95917	1.93928e-05	2.5488e-05	N.D.	N.D.	N.D.	2.67976e-05	3.27035e-05	2.53515e-05	2.89509e-05	N.D.	N.D.	2.17543e-05	N.D.	1.65705e-05	N.D.	N.D.	N.D.	1.9379e-05	N.D.	N.D.	N.D.	N.D.	2.93928e-05	N.D.	N.D.	N.D.	N.D.	N.D.	3.15475e-05	N.D.	2.57485e-05	2.7243e-05	N.D.	1.49951e-05
C_0358	276.217	9.85105
C_0359	276.217	9.82649
C_0360	277.103	10.4715		C_0229	Glu-Glu	Glu-Glu	439500		Glu-Glu(1.69); Triphenylsilanol(6.04); Benzo[ghi]perylene(-5.17); (5-L-Glutamyl)-L-glutamate(1.7);	439500; 69925; 9117; 92865;	Gamma Glutamylglutamic acid(1.57);	HMDB11737;	EE(1.52);	277.103	10.4733	N.D.	N.D.	N.D.	1.49828e-05	N.D.	N.D.	N.D.	N.D.	N.D.	N.D.	N.D.	N.D.	N.D.	1.30059e-05	N.D.	N.D.	N.D.	N.D.	N.D.	N.D.	N.D.	N.D.	N.D.	N.D.	N.D.	N.D.	N.D.	N.D.	N.D.	N.D.	N.D.	N.D.	N.D.	N.D.
C_0361	277.104	12.6301		C_0230	XC0109				Triphenylsilanol(0.51); (5-L-Glutamyl)-L-glutamate(-3.82);	69925; 92865;	Gamma Glutamylglutamic acid(-3.96);	HMDB11737;	EE(-4.01);	277.104	12.6301	0.000104367	0.000138005	0.000100478	0.000146353	0.000112769	0.000148617	0.000108275	0.00010528	8.61856e-05	0.000129238	0.000148532	0.000125751	0.000124359	0.000135406	0.000119756	0.00014872	0.000151765	0.000143383	5.35683e-05	3.74299e-05	4.17254e-05	9.15058e-05	9.90485e-05	9.13112e-05	2.97146e-05	2.68282e-05	4.10735e-05	7.28137e-05	7.20212e-05	7.49655e-05	3.48977e-05	5.83585e-05	3.77124e-05	8.44366e-05
C_0362	278.116	11.2072		C_0231									AMG(1.45); MQ(1.45); VGC(1.45);	278.117	11.2194	1.84844e-05	1.23258e-05	1.40586e-05	N.D.	N.D.	N.D.	N.D.	N.D.	N.D.	1.39363e-05	N.D.	N.D.	N.D.	1.48364e-05	N.D.	N.D.	N.D.	N.D.	2.06329e-05	2.33459e-05	2.13705e-05	2.00241e-05	2.00445e-05	2.15007e-05	N.D.	1.92702e-05	1.57555e-05	N.D.	N.D.	2.42139e-05	1.97797e-05	N.D.	2.42404e-05	N.D.
C_0363	279.103	12.4894
C_0364	279.635	6.5007		C_0232										279.635	6.50741	9.52834e-05	8.96703e-05	8.29735e-05	8.41199e-05	8.60123e-05	0.000102703	8.24216e-05	0.000102436	9.48575e-05	9.86348e-05	9.61219e-05	9.56032e-05	9.14762e-05	9.78333e-05	8.83654e-05	9.56552e-05	8.03991e-05	0.000102031	8.90414e-05	8.15437e-05	7.08669e-05	8.14708e-05	7.86127e-05	7.27992e-05	7.59822e-05	7.98338e-05	8.31943e-05	7.34902e-05	7.23274e-05	6.87378e-05	8.96187e-05	7.73611e-05	6.75432e-05	8.71589e-05
C_0365	280.127	8.19035
C_0366	280.139	13.5745		C_0233	XC0112									280.139	13.5721	N.D.	N.D.	1.84232e-05	N.D.	N.D.	N.D.	N.D.	N.D.	N.D.	N.D.	N.D.	N.D.	N.D.	N.D.	N.D.	N.D.	N.D.	N.D.	N.D.	N.D.	N.D.	N.D.	N.D.	N.D.	N.D.	N.D.	N.D.	N.D.	N.D.	N.D.	N.D.	N.D.	2.22242e-05	N.D.
C_0367	280.628	8.19512		C_0234										280.628	8.20653	N.D.	1.92811e-05	2.07204e-05	1.45132e-05	1.72737e-05	1.56211e-05	1.53795e-05	2.10854e-05	1.85446e-05	1.59272e-05	1.56556e-05	N.D.	1.70045e-05	1.45955e-05	N.D.	1.7964e-05	1.1563e-05	1.73669e-05	N.D.	1.37975e-05	1.19657e-05	1.58084e-05	N.D.	N.D.	1.74643e-05	N.D.	1.58465e-05	9.30255e-06	1.42642e-05	1.26414e-05	1.36367e-05	N.D.	N.D.	N.D.
C_0368	281.067	21.62
C_0369	281.107	6.45351		C_0235										281.107	6.45832	1.75307e-05	2.18343e-05	1.86989e-05	1.78009e-05	2.63112e-05	2.04111e-05	1.87824e-05	1.36319e-05	1.7077e-05	2.45165e-05	2.54193e-05	2.05002e-05	1.44948e-05	1.53662e-05	1.93243e-05	2.16396e-05	1.49055e-05	1.44018e-05	6.21745e-05	4.02944e-05	4.39773e-05	5.62689e-05	5.94812e-05	4.9648e-05	4.57614e-05	4.86511e-05	5.15012e-05	4.50329e-05	5.07999e-05	4.71265e-05	3.86445e-05	3.62039e-05	2.88685e-05	3.95852e-05
C_0370	282.12	9.55441		C_0236	1-Methyladenosine	1-Methyladenosine	27476	HMDB0003331	1-Methyladenosine(-1.68); O6-Methyl-2'-deoxyguanosine(-1.73);	27476; 73317;	1-Methyladenosine(-1.75); N6-Methyladenosine(-1.75); 2'-O-Methyladenosine(-1.75); 3'-O-Methyladenosine(-1.75);	HMDB03331; HMDB04044; HMDB04326; HMDB06023;		282.12	9.55765	2.88394e-05	3.34118e-05	3.26656e-05	2.42825e-05	2.82255e-05	2.95162e-05	2.35111e-05	1.99576e-05	2.27249e-05	3.14562e-05	3.00206e-05	3.06779e-05	2.97067e-05	4.46536e-05	3.57453e-05	3.29877e-05	3.08046e-05	3.70106e-05	9.65443e-05	0.000104508	8.51728e-05	8.52282e-05	0.000102136	8.43079e-05	8.36259e-05	9.83032e-05	9.79024e-05	7.91141e-05	8.37038e-05	8.92336e-05	8.63076e-05	8.9384e-05	8.52309e-05	8.96581e-05
C_0371	283.042	14.1032		C_0237										283.042	14.1008	5.79058e-05	5.48058e-05	5.51778e-05	5.57511e-05	5.15985e-05	5.23006e-05	6.15179e-05	6.09024e-05	5.71013e-05	5.67122e-05	6.69992e-05	4.45698e-05	5.02453e-05	4.87481e-05	4.44095e-05	4.1809e-05	5.11302e-05	5.44305e-05	6.0354e-05	5.55719e-05	5.31171e-05	5.40237e-05	4.22195e-05	4.97818e-05	5.14816e-05	4.89514e-05	4.87691e-05	5.54348e-05	4.8087e-05	5.19135e-05	3.99516e-05	3.89057e-05	5.2055e-05	4.49406e-05
C_0372	283.104	19.409		C_0238					Xylobiose(-8.18); 8-Oxocoformycin(-3.57);	439538; 439686;	1-Methylinosine(-3.55);	HMDB02721;		283.105	19.3991	N.D.	N.D.	N.D.	N.D.	N.D.	N.D.	N.D.	N.D.	N.D.	N.D.	N.D.	N.D.	N.D.	N.D.	N.D.	N.D.	N.D.	N.D.	5.20236e-05	4.7599e-05	4.56109e-05	4.39887e-05	4.07412e-05	4.53657e-05	N.D.	N.D.	N.D.	3.55189e-05	N.D.	3.44851e-05	5.35011e-05	N.D.	5.45294e-05	N.D.
C_0373	285.121	8.33981
C_0374	285.64	6.5048		C_0240										285.64	6.51143	0.000115812	0.000102921	0.000105715	0.000108731	0.00010707	0.000115389	0.000101911	0.000111654	0.000103218	9.87486e-05	0.000123505	0.000111617	0.000100798	9.13304e-05	0.000102836	9.39093e-05	0.000100138	0.000108702	9.85855e-05	0.000102884	9.10011e-05	0.000106581	9.30917e-05	9.49244e-05	0.000105545	9.43991e-05	0.000111745	9.31948e-05	8.55853e-05	0.000104942	9.72431e-05	0.000110233	9.00423e-05	0.000102332
C_0375	286.133	8.23329		C_0241										286.133	8.23329	1.75307e-05	N.D.	1.98015e-05	1.78479e-05	N.D.	2.65818e-05	N.D.	2.1919e-05	2.29472e-05	1.85438e-05	N.D.	2.11755e-05	N.D.	1.60888e-05	1.5151e-05	1.49777e-05	N.D.	2.40383e-05	1.58884e-05	2.0195e-05	1.25839e-05	N.D.	1.97401e-05	1.69508e-05	1.82742e-05	2.04715e-05	1.8943e-05	1.74634e-05	1.77646e-05	1.54764e-05	N.D.	1.94979e-05	N.D.	2.32513e-05
C_0376	286.142	6.51611		C_0242					Narwedine(4.74); (S)-Coclaurine(4.74); (R,S)-Coclaurine(4.74); (R)-Coclaurine(4.74); Erysonine(4.74); Apohyoscine(4.74); Hydromorphone(4.74); Morphine(4.74); N-[(E,E)-Piperoyl]piperidine(4.74); Cherylline(4.74); Norcodeine(4.74);	10356588; 160487; 281691; 440989; 442218; 442994; 5284570; 5288826; 638024; 90075; 9925873;	Glycylprolylhydroxyproline(-9.36);	HMDB02171;		286.142	6.51611	2.47065e-05	3.29275e-05	2.8347e-05	2.49401e-05	3.72631e-05	3.10697e-05	2.62512e-05	3.4276e-05	3.13968e-05	3.0091e-05	2.76077e-05	2.91826e-05	3.31383e-05	2.50484e-05	2.74894e-05	2.12261e-05	2.22678e-05	3.2563e-05	N.D.	3.23215e-05	2.84792e-05	2.72639e-05	N.D.	2.36865e-05	3.08788e-05	2.59272e-05	2.32689e-05	2.76963e-05	3.1285e-05	2.8815e-05	2.61842e-05	2.53067e-05	2.31865e-05	3.19091e-05
C_0377	288.069	14.9882
C_0378	288.571	14.9622
C_0379	290.136	12.7528
C_0380	291.131	9.02952
C_0381	291.182	21.8955
C_0382	292.199	6.80822
C_0383	292.645	6.55023
C_0384	292.649	15.8508
C_0385	293.638	6.52561
C_0386	294.156	13.4642		C_0243	XC0117									294.155	13.4678	N.D.	N.D.	2.05826e-05	N.D.	2.51537e-05	N.D.	N.D.	N.D.	N.D.	N.D.	2.8281e-05	N.D.	N.D.	N.D.	2.22728e-05	N.D.	N.D.	2.21852e-05	3.117e-05	3.6475e-05	3.36452e-05	3.19835e-05	3.13059e-05	3.22957e-05	N.D.	3.53872e-05	2.75948e-05	2.96836e-05	3.01911e-05	3.14176e-05	3.65533e-05	3.00799e-05	2.74022e-05	3.53009e-05
C_0387	295.06	11.1577		C_0244										295.06	11.1622	N.D.	2.02936e-05	N.D.	2.17462e-05	N.D.	N.D.	1.78985e-05	N.D.	1.61876e-05	N.D.	2.55315e-05	N.D.	1.76704e-05	2.10985e-05	N.D.	2.28801e-05	2.24033e-05	N.D.	5.42303e-05	4.62622e-05	4.13721e-05	6.15843e-05	5.69594e-05	4.88896e-05	5.64424e-05	5.83613e-05	4.89057e-05	4.51174e-05	4.69494e-05	4.84743e-05	4.94493e-05	4.31835e-05	4.83433e-05	4.84216e-05
C_0388	295.076	13.2023		C_0246										295.077	13.2122	N.D.	1.0565e-05	N.D.	N.D.	N.D.	N.D.	N.D.	N.D.	N.D.	N.D.	N.D.	N.D.	N.D.	N.D.	N.D.	N.D.	N.D.	N.D.	N.D.	N.D.	N.D.	1.89701e-05	1.76096e-05	N.D.	N.D.	N.D.	N.D.	N.D.	1.71521e-05	1.75679e-05	2.51386e-05	1.50399e-05	1.81459e-05	N.D.
C_0389	295.076	13.8482		C_0245										295.076	13.8535	N.D.	N.D.	N.D.	N.D.	N.D.	N.D.	N.D.	N.D.	N.D.	N.D.	N.D.	N.D.	N.D.	N.D.	2.12748e-05	1.95261e-05	N.D.	N.D.	4.42449e-05	4.82674e-05	5.99609e-05	4.4951e-05	3.89585e-05	4.94249e-05	4.30279e-05	4.63987e-05	5.2412e-05	3.45041e-05	5.09749e-05	5.14487e-05	5.43289e-05	5.79082e-05	5.44378e-05	5.02067e-05
C_0390	295.096	12.787
C_0391	295.129	12.5725		C_0247					Aspartame(0.09);	134601;	Glutamylphenylalanine(0.03); Aspartame(0.03);	HMDB00594; HMDB01894;	FE(0);	295.129	12.5746	3.13372e-05	3.1871e-05	3.13333e-05	2.83687e-05	3.5883e-05	3.59028e-05	3.04938e-05	2.23113e-05	2.84172e-05	3.84528e-05	3.19845e-05	2.90862e-05	2.86824e-05	3.58385e-05	2.97122e-05	4.04766e-05	3.82573e-05	2.335e-05	5.07547e-05	5.71951e-05	5.22782e-05	5.09078e-05	5.46549e-05	5.27259e-05	6.17577e-05	6.07638e-05	4.58548e-05	4.24112e-05	5.16312e-05	4.5221e-05	5.53745e-05	5.62872e-05	6.3694e-05	6.66745e-05
C_0392	295.151	8.56767		C_0248										295.154	8.56703	N.D.	N.D.	1.23587e-05	N.D.	N.D.	1.69589e-05	N.D.	N.D.	N.D.	N.D.	1.11104e-05	1.46636e-05	N.D.	N.D.	N.D.	N.D.	N.D.	N.D.	N.D.	N.D.	N.D.	N.D.	N.D.	N.D.	N.D.	N.D.	N.D.	N.D.	N.D.	N.D.	N.D.	N.D.	N.D.	N.D.
C_0393	297.058	13.7539		C_0249					Disulfiram(1.57); Phaseolic acid(9.34);	3117; 5281786;				297.058	13.7497	0.000272634	0.00024678	0.000256455	0.000264853	0.000255321	0.000302066	0.000300916	0.000327755	0.000321795	0.000259101	0.000295436	0.000278561	0.000342959	0.000342104	0.000339354	0.000366127	0.000350504	0.00038975	0.000321796	0.000310658	0.00032484	0.000309433	0.000349192	0.000306675	0.000338756	0.00032364	0.000327222	0.000320896	0.00033219	0.000305904	0.000397468	0.000414679	0.000396919	0.000419014
C_0394	297.095	11.4524		C_0250					de-Hypoxanthine futalosine(9.28);	25137931;				297.094	11.4575	N.D.	N.D.	N.D.	N.D.	N.D.	N.D.	N.D.	N.D.	N.D.	N.D.	N.D.	N.D.	N.D.	N.D.	N.D.	N.D.	N.D.	N.D.	N.D.	N.D.	N.D.	1.71831e-05	N.D.	2.35973e-05	N.D.	N.D.	1.48448e-05	N.D.	N.D.	N.D.	1.79063e-05	1.55803e-05	N.D.	1.47273e-05
C_0395	298.053	9.08187		C_0251	XC0120	XC0120					L-Cysteinylglycine disulfide(-2.26);	HMDB00709;		298.053	9.08678	0.00216073	0.00228283	0.00219604	0.00208153	0.00216705	0.00232721	0.00172409	0.00153193	0.00147672	0.00243834	0.00263451	0.00244237	0.00259688	0.00255243	0.00246312	0.00265266	0.0024341	0.00273063	0.00290813	0.00292397	0.00260892	0.00287861	0.00295993	0.00285054	0.00261437	0.00275624	0.00273111	0.00276768	0.00274144	0.00284632	0.0028153	0.00266585	0.00282449	0.0028949
C_0396	298.105	12.4813		C_0252										298.102	12.4812	5.57712e-05	5.90318e-05	5.56832e-05	5.52345e-05	4.00678e-05	4.6734e-05	5.28559e-05	5.39884e-05	4.85183e-05	6.02389e-05	6.16684e-05	5.08887e-05	4.90673e-05	5.61181e-05	5.62036e-05	6.04162e-05	5.26207e-05	7.05796e-05	0.000101178	8.24985e-05	8.59676e-05	7.74844e-05	8.03519e-05	7.15055e-05	9.06623e-05	9.74523e-05	8.98881e-05	7.84375e-05	7.87595e-05	8.49578e-05	8.70046e-05	9.64086e-05	0.000113091	7.41274e-05
C_0397	298.115	11.4798		C_0253					Psicofuranin(-2.02);	65086;	1-Methylguanosine(-1.91); 2-Methylguanosine(-1.91); 3'-O-Methylguanosine(-1.91);	HMDB01563; HMDB05862; HMDB06038;		298.115	11.4825	N.D.	N.D.	N.D.	N.D.	N.D.	N.D.	N.D.	1.66721e-05	N.D.	N.D.	N.D.	N.D.	N.D.	N.D.	1.54685e-05	1.37832e-05	N.D.	1.60432e-05	3.2163e-05	4.31589e-05	3.43075e-05	3.94982e-05	4.50457e-05	3.56859e-05	3.14357e-05	3.15832e-05	3.41065e-05	3.57726e-05	3.99923e-05	3.03023e-05	3.44184e-05	3.77799e-05	3.21219e-05	3.10612e-05
C_0398	298.115	12.4636
C_0399	298.648	6.59323		C_0254										298.647	6.59827	3.77409e-05	4.09393e-05	3.42737e-05	3.92654e-05	3.20542e-05	4.052e-05	2.77538e-05	3.37857e-05	3.77118e-05	4.27759e-05	3.99526e-05	3.59356e-05	3.74407e-05	3.8536e-05	3.04833e-05	3.5193e-05	2.69653e-05	3.33043e-05	3.26044e-05	3.69524e-05	2.50794e-05	3.53285e-05	3.66106e-05	2.48909e-05	3.70546e-05	3.9041e-05	3.23306e-05	3.11213e-05	3.28602e-05	2.61659e-05	3.01488e-05	3.58887e-05	2.85019e-05	2.77587e-05
C_0400	299.086	12.6286		C_0255					Mefenacet(-2.14);	91716;				299.086	12.6286	N.D.	N.D.	N.D.	N.D.	N.D.	N.D.	N.D.	N.D.	N.D.	N.D.	N.D.	N.D.	N.D.	N.D.	N.D.	N.D.	N.D.	N.D.	N.D.	N.D.	N.D.	N.D.	N.D.	N.D.	N.D.	N.D.	N.D.	N.D.	N.D.	N.D.	N.D.	N.D.	N.D.	N.D.
C_0401	299.118	6.31306
C_0402	299.127	8.36694		C_0256					Enterolactone(3.9); Dibenzylsuccinate(3.9);	114739; 7653;	7C-aglycone(3.94); Enterolactone(3.94);	HMDB04808; HMDB06101;		299.127	8.37787	3.51522e-05	3.3852e-05	3.21143e-05	2.804e-05	2.90269e-05	4.24619e-05	3.74322e-05	4.40832e-05	3.76673e-05	2.54266e-05	3.30507e-05	3.85404e-05	2.63263e-05	3.44416e-05	2.37244e-05	3.16554e-05	2.823e-05	3.7593e-05	4.04934e-05	4.56893e-05	5.34262e-05	3.4687e-05	5.38288e-05	5.39749e-05	4.63688e-05	4.17939e-05	4.94066e-05	4.51174e-05	5.15875e-05	3.98763e-05	4.89265e-05	4.67859e-05	3.11138e-05	5.04745e-05
C_0403	299.638	7.418		C_0257										299.638	7.42766	0.000105593	9.67136e-05	0.000110539	8.46835e-05	8.44095e-05	0.000100631	8.40568e-05	0.000113175	9.18779e-05	9.67008e-05	0.000114583	0.000106842	0.000100235	9.36907e-05	0.0001027	9.15662e-05	8.17089e-05	0.000101872	9.62133e-05	0.000109139	0.000102481	0.000104565	0.000104788	0.000100456	8.99029e-05	0.000115071	8.78845e-05	9.99603e-05	0.00010545	8.70957e-05	0.000114452	9.08699e-05	9.64575e-05	9.3987e-05
C_0404	300.646	6.55577		C_0258	Streptomycin sulfate_+H2O_divalent	Streptomycin sulfate_+H2O_divalent	19649							300.645	6.55871	0.032965	0.0332827	0.0350008	0.0317201	0.0324121	0.0351084	0.0313461	0.0339452	0.0330311	0.0342708	0.0391761	0.0342044	0.0322297	0.0322388	0.0331987	0.0338477	0.0295439	0.0350487	0.0296727	0.0309307	0.0288276	0.0283778	0.0305695	0.0268054	0.0277162	0.0297364	0.0282773	0.0279854	0.0273872	0.0280343	0.0270103	0.0278984	0.0278238	0.0273924
C_0405	301.051	9.07856
C_0406	301.63	7.66281		C_0259										301.63	7.67249	4.65063e-05	4.69702e-05	3.66168e-05	4.26471e-05	4.80369e-05	4.82875e-05	4.25587e-05	5.41845e-05	4.13139e-05	4.88055e-05	4.82573e-05	5.07922e-05	3.81066e-05	4.75438e-05	4.11434e-05	4.43359e-05	3.85283e-05	5.82957e-05	4.25898e-05	5.23732e-05	4.02683e-05	5.3428e-05	4.3437e-05	3.54182e-05	5.53288e-05	3.51369e-05	4.40333e-05	4.37643e-05	4.58118e-05	4.99151e-05	4.25656e-05	4.07519e-05	3.99577e-05	4.66365e-05
C_0407	302.197	10.0215
C_0408	304.162	8.34983		C_0260					N(6)-[(Indol-3-yl)acetyl]-L-lysine(5.47);	161240;			RE(-7.82); VW(5.44);	304.164	8.34848	1.16266e-05	N.D.	N.D.	N.D.	8.993e-06	N.D.	N.D.	1.03956e-05	N.D.	N.D.	1.50945e-05	N.D.	N.D.	N.D.	N.D.	1.43804e-05	1.66218e-05	N.D.	N.D.	N.D.	N.D.	N.D.	N.D.	N.D.	N.D.	N.D.	N.D.	N.D.	N.D.	N.D.	N.D.	N.D.	N.D.	N.D.
C_0409	305.125	7.77129		C_0261					Ceceline(9.77);	5281380;				305.126	7.77419	1.91203e-05	1.66839e-05	1.6172e-05	1.27283e-05	1.58936e-05	1.60958e-05	1.67937e-05	1.96634e-05	1.20518e-05	1.65529e-05	2.4297e-05	2.03073e-05	1.88484e-05	1.70522e-05	1.65572e-05	1.58507e-05	1.20598e-05	N.D.	1.30749e-05	2.03859e-05	1.47474e-05	1.5671e-05	1.69139e-05	1.81998e-05	1.91854e-05	1.21628e-05	1.93073e-05	1.79286e-05	1.52706e-05	1.40357e-05	1.7732e-05	1.6616e-05	1.99789e-05	1.81637e-05
C_0410	305.125	8.15055
C_0411	305.638	8.4142		C_0262										305.637	8.42322	1.44878e-05	2.50038e-05	2.31554e-05	1.81766e-05	2.37291e-05	2.36043e-05	2.57208e-05	1.97614e-05	2.61492e-05	N.D.	N.D.	2.46485e-05	N.D.	2.73124e-05	2.01408e-05	2.00315e-05	2.02805e-05	2.05968e-05	N.D.	N.D.	1.53656e-05	N.D.	2.02619e-05	2.24375e-05	1.9894e-05	N.D.	2.06278e-05	2.62586e-05	1.85085e-05	N.D.	1.89519e-05	2.46313e-05	1.82834e-05	N.D.
C_0412	306.13	12.8967		C_0263									ASE(-3.45); ATD(-3.45); GTE(-3.45);	306.131	12.9046	N.D.	N.D.	N.D.	N.D.	N.D.	N.D.	N.D.	N.D.	N.D.	N.D.	N.D.	N.D.	N.D.	N.D.	N.D.	N.D.	N.D.	N.D.	N.D.	N.D.	N.D.	N.D.	N.D.	N.D.	N.D.	N.D.	N.D.	N.D.	8.13848e-06	N.D.	N.D.	N.D.	N.D.	N.D.
C_0413	307.083	11.7305
C_0414	307.652	16.6073
C_0415	307.652	15.8265
C_0416	307.653	6.59203
C_0417	309.128	16.6222		C_0266										309.128	16.6222	7.98419e-05	6.60311e-05	6.86392e-05	6.27024e-05	7.62179e-05	8.06949e-05	8.79017e-05	9.11575e-05	N.D.	N.D.	0.000105381	6.03911e-05	6.8684e-05	5.38059e-05	5.67026e-05	5.82568e-05	5.0814e-05	N.D.	0.000127107	0.000148144	0.000138952	0.000118541	0.000154486	0.000161166	0.000128932	0.000109915	0.000153821	0.000105161	0.000168852	0.000123626	0.000113624	0.000138737	0.000124959	0.000122147
C_0418	309.128	18.3092		C_0267										309.128	18.3092	0.000126484	0.00013532	9.45511e-05	0.000128317	9.84333e-05	0.000142748	0.000158523	0.000146764	0.000111712	0.000116894	0.000113854	0.000117309	N.D.	0.000114645	0.000131096	0.000132043	9.5169e-05	0.000112726	0.000240643	0.000264874	0.00018602	0.000228467	0.00030158	0.000251184	0.000233211	0.000227038	0.000259328	0.00024749	0.0002568	0.000245718	0.000183638	0.000229471	0.000269806	0.000224346
C_0419	309.128	16.0794		C_0268										309.128	16.0666	3.86947e-05	N.D.	4.22218e-05	5.50936e-05	5.70744e-05	4.28503e-05	6.74841e-05	8.74798e-05	0.000101884	5.63709e-05	3.88303e-05	3.52603e-05	4.90161e-05	3.77653e-05	4.05537e-05	3.86848e-05	4.75619e-05	3.27748e-05	0.000269496	0.000272656	0.000164738	0.000288539	0.000242447	0.000251675	0.00024131	0.000252365	0.00026634	0.000274256	0.000283622	0.000266818	0.000232259	0.000239243	0.000264445	0.000267769
C_0420	309.128	16.2239		C_0269										309.128	16.2239	3.48797e-05	N.D.	1.9434e-05	4.35395e-05	2.76468e-05	4.13831e-05	N.D.	7.1347e-05	5.55003e-05	N.D.	4.37683e-05	3.32344e-05	N.D.	2.05204e-05	2.13656e-05	1.95721e-05	N.D.	3.73813e-05	0.000168208	0.000152345	0.000197324	0.000169494	0.000138224	0.000203499	0.000173681	0.000156064	0.000174039	0.000189307	0.000165482	0.000138033	0.000159327	0.000105099	0.0001108	0.00015303
C_0421	309.131	14.356		C_0270	XC0125				14-Dihydroxycornestin(8.12); Monocerin(8.12);	5281160; 92267;				309.131	14.356	N.D.	N.D.	N.D.	N.D.	N.D.	N.D.	N.D.	N.D.	N.D.	N.D.	N.D.	N.D.	N.D.	N.D.	N.D.	N.D.	N.D.	N.D.	N.D.	N.D.	2.44171e-05	N.D.	N.D.	N.D.	2.5513e-05	N.D.	N.D.	N.D.	2.65157e-05	2.09606e-05	N.D.	N.D.	N.D.	N.D.
C_0422	309.14	6.78489
C_0423	309.152	6.60148		C_0271										309.152	6.60148	3.58335e-05	4.30523e-05	4.46109e-05	3.27368e-05	5.2934e-05	4.98841e-05	4.44149e-05	N.D.	4.40712e-05	4.37429e-05	4.93796e-05	4.47145e-05	3.447e-05	4.23415e-05	6.01501e-05	4.85627e-05	5.40209e-05	2.50973e-05	3.23285e-05	4.30635e-05	4.34915e-05	4.6234e-05	4.85677e-05	2.82365e-05	3.73583e-05	3.58376e-05	N.D.	3.18824e-05	3.56605e-05	3.8482e-05	4.16943e-05	3.30068e-05	3.5742e-05	4.52084e-05
C_0424	309.167	8.38306		C_0273					Inulicin(9.98); Cinnamodial(9.98); Fructoselysine(-2.99);	442263; 442354; 9839580;				309.167	8.3885	N.D.	N.D.	1.68152e-05	1.93039e-05	1.93216e-05	N.D.	1.70146e-05	1.42204e-05	N.D.	1.82025e-05	N.D.	N.D.	N.D.	N.D.	2.17285e-05	1.84235e-05	1.16985e-05	N.D.	3.02873e-05	1.67098e-05	2.70663e-05	2.28192e-05	N.D.	1.81552e-05	2.95627e-05	2.62276e-05	2.7185e-05	2.57935e-05	3.40416e-05	2.4121e-05	2.14789e-05	2.17494e-05	1.97497e-05	2.36083e-05
C_0425	309.167	8.96579		C_0272					Fructoselysine(-2.27);	9839580;				309.166	8.96756	N.D.	N.D.	1.6172e-05	N.D.	N.D.	N.D.	N.D.	N.D.	N.D.	1.59841e-05	N.D.	N.D.	N.D.	1.62815e-05	1.73737e-05	1.84235e-05	1.39569e-05	1.96437e-05	N.D.	1.9622e-05	2.31366e-05	N.D.	N.D.	2.40434e-05	2.43487e-05	N.D.	2.38153e-05	2.43981e-05	1.86835e-05	2.65377e-05	N.D.	N.D.	1.85125e-05	2.81604e-05
C_0426	311.123	12.7642		C_0274	XC0127						Gamma-Glutamyltyrosine(-2.29);	HMDB11741;	YE(-2.3);	311.124	12.765	3.25635e-05	2.46957e-05	3.42737e-05	2.77582e-05	3.11638e-05	2.52873e-05	3.53993e-05	N.D.	2.39701e-05	3.02617e-05	3.28262e-05	2.77356e-05	2.66848e-05	3.32373e-05	2.80791e-05	2.84393e-05	3.69023e-05	2.48326e-05	7.80078e-05	7.76765e-05	9.21491e-05	7.29939e-05	7.18732e-05	7.40928e-05	7.41092e-05	7.84324e-05	8.90685e-05	7.108e-05	8.331e-05	7.12939e-05	7.74633e-05	0.000101227	8.36729e-05	8.71142e-05
C_0427	312.069	8.56139		C_0275									SCC(-2.16);	312.069	8.56627	2.57056e-05	3.63612e-05	3.74897e-05	3.93593e-05	3.73966e-05	3.4004e-05	3.1466e-05	2.09383e-05	1.60986e-05	3.85097e-05	4.84818e-05	3.73345e-05	3.84651e-05	4.77846e-05	4.72219e-05	4.57142e-05	5.04527e-05	5.68661e-05	9.14136e-05	9.11398e-05	8.17729e-05	8.44951e-05	8.58739e-05	8.05162e-05	7.38055e-05	7.24761e-05	8.25568e-05	7.38285e-05	6.93521e-05	7.29671e-05	8.42599e-05	9.02846e-05	8.55058e-05	8.6668e-05
C_0428	312.131	11.3541		C_0276	XC0128						1,7-Dimethylguanosine(-2.78); N2,N2-Dimethylguanosine(-2.78);	HMDB01961; HMDB04824;		312.131	11.3502	N.D.	N.D.	N.D.	N.D.	N.D.	N.D.	N.D.	N.D.	N.D.	N.D.	N.D.	N.D.	N.D.	N.D.	N.D.	N.D.	N.D.	N.D.	2.86323e-05	1.80466e-05	1.84121e-05	3.09754e-05	2.50882e-05	2.39541e-05	1.78186e-05	2.3775e-05	2.591e-05	1.78863e-05	2.44592e-05	N.D.	2.39622e-05	1.93628e-05	2.71273e-05	2.21802e-05
C_0429	312.132	7.78366		C_0277					Imazaquin(9.76);	54739;	1,7-Dimethylguanosine(-3.23); N2,N2-Dimethylguanosine(-3.23);	HMDB01961; HMDB04824;		312.131	7.82298	0.000272316	0.000304756	0.00033511	0.000270114	0.000269122	0.000356654	0.000286774	0.000245865	0.000286618	0.000234585	0.000244317	0.000311313	0.000263007	0.000250725	0.000321527	0.000306951	0.000254115	0.000275912	0.000157119	0.000147141	0.000175379	0.000133249	0.000167617	0.000145554	0.00013936	0.000118975	0.000140615	0.000159454	0.000142598	0.000143099	0.000136933	0.000155893	0.000142235	0.000149415
C_0430	313.048	14.5906
C_0431	313.143	6.53858		C_0278					m-(beta-Acetyl-alpha-ethyl-p-hydroxyphenethyl)benzoic acid(0.72); Butylbenzyl phthalate(0.72); Montanin A(0.72); 4'-Prenyloxyresveratrol(0.72);	229624; 2347; 442061; 5281724;				313.143	6.54588	4.33726e-05	3.1783e-05	4.01084e-05	4.30228e-05	2.95166e-05	4.23324e-05	3.27919e-05	3.45212e-05	3.72226e-05	2.89533e-05	3.33874e-05	3.40062e-05	3.42652e-05	2.62045e-05	3.22071e-05	3.37687e-05	3.1979e-05	3.74871e-05	0.00010162	0.00011735	0.000110517	9.59963e-05	0.000108614	0.000106344	0.000139917	0.000120777	0.000108285	7.96637e-05	9.63928e-05	9.91794e-05	0.000116892	0.000149274	0.000143289	9.61738e-05
C_0432	313.144	6.59227
C_0433	314.105	12.1951		C_0279					Melicopine(-5.53);	68433;				314.104	12.2127	N.D.	N.D.	N.D.	N.D.	N.D.	N.D.	N.D.	N.D.	N.D.	N.D.	N.D.	N.D.	N.D.	N.D.	N.D.	N.D.	N.D.	N.D.	N.D.	N.D.	N.D.	N.D.	N.D.	N.D.	N.D.	N.D.	N.D.	N.D.	N.D.	N.D.	N.D.	N.D.	N.D.	N.D.
C_0434	314.643	7.70508		C_0280										314.642	7.71656	2.40706e-05	2.92738e-05	3.24359e-05	2.71946e-05	3.06296e-05	2.63661e-05	3.1687e-05	3.51096e-05	2.78836e-05	3.0603e-05	3.46218e-05	2.63849e-05	2.82214e-05	2.62527e-05	2.65368e-05	3.16554e-05	3.08498e-05	3.22982e-05	2.88529e-05	2.77382e-05	3.13934e-05	2.59809e-05	2.63926e-05	2.68982e-05	2.56649e-05	2.69283e-05	2.23582e-05	2.4229e-05	2.44154e-05	3.3602e-05	2.75348e-05	2.53968e-05	2.68981e-05	3.19091e-05
C_0435	314.643	8.41046		C_0281										314.643	8.42298	8.94701e-05	0.000101732	0.00011201	0.000103659	0.000107426	0.000107967	0.000113225	0.000116215	9.34344e-05	9.71559e-05	0.000113068	0.00011099	8.51764e-05	0.000104095	0.000108506	0.000114722	9.55755e-05	0.000109973	0.000108847	0.000106274	9.40477e-05	9.21015e-05	0.000110223	0.000104872	0.000113999	8.81926e-05	0.000110015	8.35962e-05	0.000106019	0.000109172	9.80273e-05	0.000100822	0.000101177	9.57275e-05
C_0436	314.659	6.62117		C_0282										314.659	6.62117	2.78402e-05	2.81733e-05	3.36304e-05	2.84157e-05	2.45304e-05	2.92573e-05	2.00198e-05	N.D.	3.35759e-05	N.D.	3.87742e-05	2.8025e-05	N.D.	2.25436e-05	2.66276e-05	3.00933e-05	2.31712e-05	2.95979e-05	2.5267e-05	N.D.	2.94506e-05	2.90051e-05	3.34365e-05	2.89055e-05	N.D.	N.D.	2.74127e-05	2.74849e-05	2.63406e-05	2.7932e-05	2.46157e-05	N.D.	2.85478e-05	3.40513e-05
C_0437	315.127	6.9337
C_0438	315.128	10.6879		C_0283										315.128	10.6879	N.D.	N.D.	3.97868e-05	N.D.	N.D.	N.D.	N.D.	N.D.	N.D.	N.D.	8.79294e-05	N.D.	N.D.	N.D.	3.62897e-05	N.D.	N.D.	N.D.	N.D.	N.D.	N.D.	N.D.	N.D.	N.D.	N.D.	N.D.	N.D.	N.D.	N.D.	N.D.	N.D.	N.D.	N.D.	N.D.
C_0439	315.128	10.3967		C_0284										315.128	10.4019	0.000160138	0.000191578	0.000227832	0.000183457	0.000160004	0.000191596	0.000118749	0.000161524	0.000182733	0.000197895	0.000155995	0.000148035	0.000133834	0.000189116	0.000172648	0.000164433	0.000123806	0.000155667	0.000143603	0.000165952	0.000156879	0.00012184	0.000159356	0.000123205	0.000154242	0.000205316	0.000162791	0.000161273	0.000133629	0.000186833	0.000178584	0.000217268	0.000200659	0.000130404
C_0440	315.129	10.2674
C_0441	315.145	8.40653		C_0285										315.144	8.42225	3.86947e-05	2.72488e-05	2.9174e-05	3.76684e-05	3.52597e-05	3.74131e-05	3.53551e-05	3.46683e-05	3.24641e-05	2.99204e-05	4.4105e-05	3.02921e-05	2.90409e-05	3.10215e-05	3.01204e-05	3.46876e-05	3.57731e-05	4.28878e-05	2.93495e-05	3.95305e-05	2.9848e-05	3.47328e-05	3.59583e-05	3.52398e-05	3.66496e-05	3.26843e-05	3.87967e-05	2.94299e-05	3.18538e-05	3.31838e-05	3.54205e-05	3.026e-05	3.77582e-05	3.27571e-05
C_0442	316.212	9.99187		C_0286					Butoctamide hydrogen succinate(0.81);	2486;				316.212	10.0158	N.D.	N.D.	N.D.	2.22629e-05	N.D.	N.D.	N.D.	2.28507e-05	2.7172e-05	1.72355e-05	N.D.	N.D.	N.D.	N.D.	N.D.	1.59885e-05	N.D.	2.20264e-05	N.D.	N.D.	N.D.	N.D.	N.D.	N.D.	N.D.	N.D.	N.D.	N.D.	N.D.	N.D.	N.D.	N.D.	N.D.	N.D.
C_0443	316.58	14.8412		C_0287										316.58	14.8434	0.000398256	0.000452313	0.000451438	0.000431872	0.000411719	0.000487578	0.000316075	0.000283378	0.000287997	0.000458476	0.000576619	0.000480814	0.000372	0.000362142	0.000380361	0.000417814	0.000351091	0.000398698	0.000957333	0.000888482	0.000834684	0.000979483	0.00096731	0.000822381	0.000810898	0.000912758	0.000854119	0.00088387	0.000842639	0.000824156	0.000808355	0.00074326	0.000741417	0.000888235
C_0444	316.58	12.5797		C_0288										316.58	12.5846	0.000101505	0.000105738	9.17486e-05	0.000102062	0.00010195	0.000100545	7.17709e-05	7.1347e-05	5.58561e-05	0.0001	0.000130856	0.000111328	0.000115703	0.000137814	0.000115038	0.000125978	9.72468e-05	0.00014889	0.000329906	0.000307651	0.000285234	0.000317498	0.000322016	0.000271391	0.000253814	0.000299815	0.000268799	0.000279627	0.000273645	0.000257894	0.000283451	0.000229606	0.000281445	0.000294011
C_0445	316.58	12.7306		C_0289										316.58	12.7378	N.D.	N.D.	2.36148e-05	1.79888e-05	1.97668e-05	3.78015e-05	N.D.	N.D.	N.D.	N.D.	2.42409e-05	1.76543e-05	N.D.	N.D.	2.30893e-05	N.D.	N.D.	1.70492e-05	0.000111936	0.000100211	0.000108839	0.000111988	0.000110919	0.000114775	0.000102659	8.8593e-05	0.000101181	7.98329e-05	8.98733e-05	9.15109e-05	9.96828e-05	8.58266e-05	8.99965e-05	6.4934e-05
C_0446	320.643	8.01717		C_0290										320.641	8.02402	1.7894e-05	1.66399e-05	N.D.	1.6251e-05	1.54039e-05	N.D.	N.D.	1.30926e-05	1.641e-05	1.81456e-05	1.58239e-05	1.83296e-05	N.D.	1.74857e-05	1.60582e-05	N.D.	N.D.	1.58314e-05	N.D.	2.04337e-05	1.62928e-05	1.64042e-05	N.D.	N.D.	1.46801e-05	1.22128e-05	N.D.	1.47995e-05	N.D.	1.97058e-05	N.D.	1.10773e-05	N.D.	1.14248e-05
C_0447	320.644	6.84499		C_0291										320.643	6.84027	6.12212e-05	6.51947e-05	7.15795e-05	7.35051e-05	4.99512e-05	7.20212e-05	5.28559e-05	7.69371e-05	6.31494e-05	7.92946e-05	6.52597e-05	6.24653e-05	6.5867e-05	6.07906e-05	6.29626e-05	5.05383e-05	5.12657e-05	7.5239e-05	7.79526e-05	8.5554e-05	7.08228e-05	8.15625e-05	8.88306e-05	6.72233e-05	7.0262e-05	7.41779e-05	7.21746e-05	4.81196e-05	9.34175e-05	5.93961e-05	6.52208e-05	7.1282e-05	7.36834e-05	5.14117e-05
C_0448	320.645	6.7894
C_0449	320.664	6.72499
C_0450	321.657	6.70577		C_0292										321.657	6.71865	5.3455e-05	5.5114e-05	6.23909e-05	5.0068e-05	4.99512e-05	5.05314e-05	5.27675e-05	6.04121e-05	5.42996e-05	5.94426e-05	5.12875e-05	5.56158e-05	4.96307e-05	6.98465e-05	5.81542e-05	5.17788e-05	5.42016e-05	5.62307e-05	8.94276e-05	7.21384e-05	8.79986e-05	6.95114e-05	7.32646e-05	5.88817e-05	7.41092e-05	9.17964e-05	7.23567e-05	5.32783e-05	6.38827e-05	6.31142e-05	8.43906e-05	8.76729e-05	9.53119e-05	6.66299e-05
C_0451	322.159	6.70159
C_0452	322.641	7.73598		C_0293										322.64	7.74496	5.19562e-05	5.97802e-05	4.99403e-05	5.34028e-05	5.80983e-05	5.59254e-05	5.03811e-05	5.8892e-05	5.43441e-05	5.35267e-05	6.86264e-05	5.90405e-05	5.28062e-05	5.37096e-05	5.53871e-05	5.72461e-05	4.92783e-05	4.85003e-05	4.75549e-05	5.19912e-05	4.11072e-05	4.47219e-05	4.91329e-05	4.87558e-05	5.51263e-05	4.32454e-05	4.90878e-05	5.48428e-05	4.48929e-05	4.54069e-05	4.62253e-05	4.98929e-05	5.22383e-05	4.78861e-05
C_0453	323.588	13.8243		C_0294										323.588	13.8289	N.D.	N.D.	N.D.	N.D.	N.D.	N.D.	N.D.	N.D.	N.D.	N.D.	N.D.	N.D.	N.D.	N.D.	N.D.	N.D.	N.D.	N.D.	4.57896e-05	4.06763e-05	4.32708e-05	4.38971e-05	4.07412e-05	3.76932e-05	3.58397e-05	3.76896e-05	4.52173e-05	4.38489e-05	N.D.	3.59258e-05	3.52898e-05	3.71045e-05	3.89496e-05	3.71753e-05
C_0454	326.085	9.23495
C_0455	329.648	8.02042		C_0295										329.648	8.0293	0.000133161	0.000132679	0.000128641	0.000137476	0.000133114	0.000129155	0.000130637	0.000133426	0.000128522	0.000128328	0.000128668	0.000142392	0.000114678	0.000115897	0.000131096	0.000115411	0.00010619	0.000130146	0.000107633	0.000125085	0.000134581	0.000123673	0.000116919	0.000109377	0.000133589	0.000116022	0.000115115	9.65775e-05	0.000132185	0.000115818	9.87244e-05	0.000116492	0.00011694	0.000133974
C_0456	330.025	9.23599		C_0296										330.024	9.24125	N.D.	N.D.	N.D.	N.D.	N.D.	1.1047e-05	N.D.	N.D.	N.D.	N.D.	N.D.	N.D.	N.D.	N.D.	1.70108e-05	N.D.	N.D.	1.25487e-05	1.94744e-05	2.19136e-05	1.87654e-05	2.2086e-05	2.18707e-05	1.59694e-05	1.90841e-05	2.19731e-05	1.73947e-05	1.9028e-05	3.01474e-05	1.95199e-05	1.76449e-05	1.85973e-05	2.34156e-05	1.93686e-05
C_0457	330.124	10.423		C_0297					2,2'-(1-Phenyl-1H-1,2,4-triazole-3,5-diyl)bis-phenol(-3.83);	5337442;			HAC(-5.73);	330.125	10.4216	N.D.	N.D.	2.23744e-05	N.D.	1.53148e-05	2.48126e-05	N.D.	N.D.	N.D.	N.D.	4.97724e-05	N.D.	N.D.	N.D.	2.64007e-05	2.23747e-05	1.61701e-05	N.D.	2.4605e-05	N.D.	1.94719e-05	1.59001e-05	2.76101e-05	N.D.	N.D.	1.98709e-05	N.D.	2.13113e-05	N.D.	N.D.	N.D.	2.01283e-05	1.96123e-05	N.D.
C_0458	330.15	8.03146		C_0298					Paroxetine(0.14);	43815;				330.15	8.03146	3.6878e-05	3.86062e-05	4.42893e-05	3.01535e-05	3.89103e-05	3.58164e-05	4.13213e-05	5.24192e-05	3.56216e-05	3.90216e-05	3.48463e-05	4.02286e-05	3.74919e-05	3.60312e-05	3.81495e-05	4.9114e-05	3.64054e-05	4.52175e-05	3.99418e-05	3.46608e-05	3.07311e-05	3.84902e-05	3.31756e-05	4.69269e-05	3.8067e-05	3.8991e-05	4.08914e-05	3.38275e-05	3.24227e-05	4.74518e-05	3.20658e-05	3.81852e-05	2.56151e-05	4.52084e-05
C_0459	333.164	9.05422
C_0460	335.107	19.8261
C_0461	335.107	21.9236
C_0462	335.107	18.74
C_0463	335.648	7.75424
C_0464	335.648	7.51403		C_0299										335.648	7.52284	N.D.	N.D.	N.D.	N.D.	N.D.	N.D.	2.52789e-05	N.D.	N.D.	N.D.	2.4297e-05	N.D.	2.16654e-05	N.D.	2.23635e-05	3.13337e-05	N.D.	N.D.	4.38035e-05	4.51164e-05	4.73771e-05	6.12177e-05	6.43946e-05	4.89342e-05	5.70499e-05	5.93623e-05	4.78583e-05	6.13546e-05	5.07561e-05	5.67005e-05	6.24761e-05	4.90373e-05	5.27882e-05	6.43539e-05
C_0465	335.649	7.00947		C_0300										335.649	7.01866	1.7894e-05	2.22305e-05	1.6999e-05	1.35738e-05	1.82086e-05	1.79082e-05	2.01082e-05	1.93201e-05	2.17465e-05	1.82025e-05	N.D.	1.68825e-05	N.D.	1.85936e-05	1.95511e-05	2.49475e-05	1.76607e-05	2.29265e-05	1.61643e-05	1.93356e-05	1.85888e-05	N.D.	1.91749e-05	1.46312e-05	2.39944e-05	1.73182e-05	2.54546e-05	1.6956e-05	1.97774e-05	1.82185e-05	1.94748e-05	2.38207e-05	1.53507e-05	1.91455e-05
C_0466	335.65	6.91998		C_0301										335.65	6.91998	N.D.	N.D.	N.D.	1.64388e-05	1.84757e-05	1.88144e-05	N.D.	N.D.	1.52092e-05	N.D.	2.0818e-05	N.D.	N.D.	N.D.	1.47881e-05	1.32319e-05	N.D.	N.D.	N.D.	N.D.	N.D.	N.D.	1.63487e-05	N.D.	N.D.	N.D.	N.D.	N.D.	N.D.	N.D.	1.4508e-05	N.D.	N.D.	1.3924e-05
C_0467	336.142	6.98802		C_0302					N4-(Acetyl-beta-D-glucosaminyl)asparagine(-4.17);	123826;	Aspartylglycosamine(-4.25);	HMDB00489;	STE(-4.29); TTD(-4.29);	336.142	6.9848	3.81497e-05	3.68894e-05	N.D.	3.46625e-05	N.D.	4.58709e-05	N.D.	4.60936e-05	3.11745e-05	N.D.	N.D.	N.D.	3.60066e-05	4.08482e-05	N.D.	3.26201e-05	3.4418e-05	3.27218e-05	7.03946e-05	6.82713e-05	5.77091e-05	5.7552e-05	5.4568e-05	5.8168e-05	6.42887e-05	6.40673e-05	5.86504e-05	4.90922e-05	5.56567e-05	5.01474e-05	5.68123e-05	6.10603e-05	5.07261e-05	5.58299e-05
C_0468	336.149	7.77322		C_0303										336.149	7.77661	1.57141e-05	N.D.	N.D.	N.D.	N.D.	N.D.	N.D.	1.34358e-05	N.D.	N.D.	N.D.	N.D.	N.D.	1.31022e-05	N.D.	N.D.	9.39495e-06	N.D.	1.90882e-05	N.D.	1.6646e-05	3.07463e-05	2.63057e-05	2.63183e-05	N.D.	2.45758e-05	2.02635e-05	2.76117e-05	2.3059e-05	2.43998e-05	2.52257e-05	1.78768e-05	1.83751e-05	2.86513e-05
C_0469	337.664	6.89921		C_0304										337.663	6.90038	2.05282e-05	2.20544e-05	N.D.	N.D.	2.05682e-05	2.01522e-05	2.00198e-05	1.79471e-05	1.89893e-05	1.67236e-05	1.96957e-05	N.D.	3.0475e-05	2.46149e-05	2.00047e-05	N.D.	2.71008e-05	2.55738e-05	2.55428e-05	2.24866e-05	2.20328e-05	2.71722e-05	2.71753e-05	1.37837e-05	1.74136e-05	3.39356e-05	2.52725e-05	1.96622e-05	1.51393e-05	1.98452e-05	2.19581e-05	2.07587e-05	2.04371e-05	1.63339e-05
C_0470	338.204	6.22975		C_0305										338.204	6.23017	2.00286e-05	N.D.	1.92502e-05	1.58752e-05	1.83867e-05	2.36475e-05	N.D.	1.70154e-05	2.13908e-05	N.D.	2.99083e-05	2.07896e-05	1.23949e-05	1.69559e-05	1.69201e-05	2.28341e-05	N.D.	1.89024e-05	2.03571e-05	2.93614e-05	1.90303e-05	N.D.	2.50013e-05	1.29361e-05	N.D.	1.97708e-05	1.54367e-05	2.07616e-05	1.73708e-05	2.44463e-05	1.82984e-05	1.40943e-05	2.32323e-05	2.13323e-05
C_0471	339.116	21.7441
C_0472	341.102	11.3107		C_0306					Methylophiopogonone A(-0.95); S-[2-(N7-Guanyl)ethyl]-N-acetyl-L-cysteine(1.1); Psorospermin(-0.95);	10065830; 11954075; 126451;				341.102	11.3142	N.D.	N.D.	N.D.	N.D.	N.D.	N.D.	N.D.	N.D.	N.D.	N.D.	N.D.	N.D.	N.D.	N.D.	N.D.	N.D.	N.D.	N.D.	7.46977e-05	6.65049e-05	6.55685e-05	7.34979e-05	6.05248e-05	6.67772e-05	6.00365e-05	6.29661e-05	7.0763e-05	6.11009e-05	6.23075e-05	6.84589e-05	7.56771e-05	6.70493e-05	6.94219e-05	6.22117e-05
C_0473	343.027	16.4303
C_0474	343.028	17.032		C_0307										343.028	17.032	N.D.	N.D.	7.06147e-05	6.34069e-05	6.19716e-05	6.14489e-05	7.41131e-05	N.D.	4.86073e-05	N.D.	N.D.	N.D.	4.68137e-05	N.D.	7.0402e-05	N.D.	6.84747e-05	N.D.	N.D.	6.39745e-05	N.D.	4.6234e-05	N.D.	6.28963e-05	N.D.	N.D.	6.69379e-05	N.D.	6.86958e-05	N.D.	N.D.	6.18708e-05	N.D.	N.D.
C_0475	343.145	7.0386		C_0308										343.145	7.03863	0.00393115	0.00394149	0.00400028	0.00381151	0.00367141	0.00410508	0.00415029	0.00504073	0.00474136	0.00398845	0.00436364	0.00381516	0.0036677	0.0039259	0.00382992	0.00381045	0.00334067	0.00404363	0.01014	0.0106648	0.00919729	0.00951536	0.00963853	0.00891486	0.00975482	0.00984364	0.00915369	0.00900962	0.00845535	0.00876525	0.00992005	0.00917863	0.00923673	0.00947791
C_0476	344.1	11.3873
C_0477	344.156	10.6479		C_0309					Acrinol(8.91);	15789;			HST(-2.79); PGGN(-2.79); PNN(-2.79);	344.157	10.6473	N.D.	N.D.	1.97097e-05	N.D.	N.D.	1.31183e-05	N.D.	N.D.	1.00061e-05	N.D.	N.D.	N.D.	N.D.	N.D.	1.95511e-05	1.18076e-05	N.D.	N.D.	N.D.	N.D.	1.48357e-05	N.D.	N.D.	N.D.	N.D.	N.D.	N.D.	N.D.	N.D.	N.D.	N.D.	1.11674e-05	1.89249e-05	N.D.
C_0478	344.647	6.9105
C_0479	345.078	10.2866		C_0310	Thiamine phosphate	TMP	1131	HMDB0002666	Thiamin monophosphate(2919.79); Sodium(2.49); Theogallin(9.46); Bluensidine 6-phosphate(6.56);	1131; 23694215; 442988; 49787029;	Thiamine monophosphate(-0.7);	HMDB02666;		345.078	10.2872	N.D.	N.D.	N.D.	N.D.	N.D.	N.D.	N.D.	N.D.	N.D.	N.D.	1.0886e-05	N.D.	N.D.	1.01639e-05	N.D.	N.D.	N.D.	1.22839e-05	N.D.	1.21265e-05	8.38923e-06	9.3476e-06	1.16093e-05	1.58802e-05	N.D.	1.26633e-05	1.24769e-05	8.33002e-06	1.26015e-05	1.2595e-05	1.23732e-05	1.56703e-05	1.51216e-05	1.32992e-05
C_0480	345.09	12.3934		C_0311										345.09	12.3977	4.83684e-05	5.80193e-05	6.1472e-05	5.85223e-05	6.56222e-05	5.69179e-05	3.87138e-05	N.D.	2.61937e-05	7.02503e-05	5.66182e-05	6.03429e-05	4.24089e-05	4.63877e-05	5.56139e-05	5.49948e-05	6.2106e-05	5.53306e-05	0.000184924	0.000174498	0.000151183	0.000213071	0.00021662	0.000212197	0.000145232	0.000175735	0.000180095	0.000172774	0.000208406	0.00021179	0.00015497	0.00015981	0.000165513	0.000176728
C_0481	347.114	10.097		C_0312					Reduced-(S)-usnate(-5.16); 2-Acetyl-6-(3-acetyl-2,4,6-trihydroxy-5-methylphenyl)-3-hydroxy-6-(-5.16);	; 11954213;				347.114	10.097	6.24929e-05	5.16364e-05	7.72306e-05	6.35948e-05	6.31736e-05	4.48353e-05	7.37596e-05	6.9925e-05	4.77623e-05	6.0694e-05	4.98846e-05	7.04724e-05	6.28963e-05	6.16576e-05	6.81792e-05	6.84105e-05	9.47173e-05	5.80839e-05	5.69335e-05	4.60712e-05	7.14851e-05	6.02096e-05	5.64811e-05	7.86427e-05	6.14539e-05	5.63091e-05	5.59182e-05	4.36375e-05	5.89383e-05	6.67393e-05	5.94699e-05	4.548e-05	6.13112e-05	4.93141e-05
C_0482	347.157	13.1939		C_0313									AAAD(-2.52); AAGE(-2.52); AQE(-2.51); PGSS(-2.52); VGGD(-2.51); VND(-2.51);	347.157	13.1913	0.000424188	0.000353839	0.000381283	0.000343008	0.000329536	0.000397864	0.00036871	0.000380468	0.000351546	0.000403413	0.000438861	0.000392542	0.000464961	0.000432422	0.000447996	0.000447402	0.000408138	0.000446722	N.D.	N.D.	N.D.	N.D.	N.D.	N.D.	N.D.	N.D.	N.D.	N.D.	N.D.	N.D.	N.D.	N.D.	N.D.	N.D.
C_0483	349.1	21.8372
C_0484	349.163	7.18198		C_0314					Gibberellin A29(4.43); 3-Hydroxy-5,9,17-trioxo-4,5:9,10-disecoandrosta-1(10),2-dien-4-oate(4.43); Radiatin(4.43); Gibberellin A1(4.43); 1,2-Bis(3,4-dimethoxyphenyl)propane-1,3-diol(4.43); Eurycomalactone(4.43); Gibberellin A34(4.43); Chamissonin diacetate(4.43); Eremantholide A(4.43); Onopordopicrin(4.43); Tagitinin F(4.43);	14605548; 25244777; 312134; 439329; 440402; 441793; 443461; 5281433; 5281442; 5281490; 5281501;			RAC(6.37);	349.163	7.18198	N.D.	N.D.	N.D.	N.D.	N.D.	N.D.	N.D.	N.D.	N.D.	N.D.	N.D.	N.D.	N.D.	N.D.	N.D.	N.D.	N.D.	1.09602e-05	1.8371e-05	1.63278e-05	1.91186e-05	1.81912e-05	1.70878e-05	1.32484e-05	N.D.	1.86196e-05	N.D.	1.9916e-05	1.68895e-05	N.D.	1.8037e-05	2.01733e-05	1.9429e-05	N.D.
C_0485	350.153	6.84326		C_0315					Anisessine(-7.86); Anisotine(-7.86);	442883; 442884;			TTE(9.06);	350.153	6.85478	2.5206e-05	2.3375e-05	2.31554e-05	2.34841e-05	1.86538e-05	2.40359e-05	3.02286e-05	2.01537e-05	1.4809e-05	2.77019e-05	3.54074e-05	2.31049e-05	2.3202e-05	2.90465e-05	3.00297e-05	2.458e-05	1.40924e-05	3.2563e-05	4.30312e-05	4.87925e-05	4.48162e-05	4.59133e-05	4.01325e-05	3.88084e-05	3.50804e-05	4.22444e-05	4.14833e-05	3.83519e-05	3.22039e-05	3.50428e-05	5.38932e-05	4.74613e-05	4.63271e-05	3.90051e-05
C_0486	350.153	7.03074
C_0487	351.802	8.16963
C_0488	352.59	14.629		C_0316										352.59	14.6292	N.D.	N.D.	N.D.	N.D.	N.D.	N.D.	N.D.	N.D.	N.D.	N.D.	4.46661e-05	N.D.	2.69409e-05	N.D.	3.19349e-05	3.2712e-05	N.D.	3.80696e-05	6.18987e-05	5.4999e-05	5.12626e-05	5.65897e-05	6.09596e-05	4.83097e-05	5.90747e-05	6.4768e-05	5.23209e-05	4.313e-05	4.83058e-05	4.84743e-05	5.19327e-05	5.22345e-05	6.76807e-05	5.21704e-05
C_0489	353.15	10.6665
C_0490	354.12	10.1466
C_0491	354.145	10.97		C_0317									MFG(8.4);	354.145	10.9722	2.45702e-05	N.D.	2.80713e-05	2.17932e-05	2.8003e-05	2.33454e-05	2.42625e-05	2.38804e-05	2.39256e-05	3.16268e-05	3.24896e-05	2.65779e-05	2.54044e-05	2.25436e-05	2.77616e-05	3.48255e-05	2.30357e-05	2.84331e-05	2.38878e-05	2.43008e-05	2.62274e-05	1.98866e-05	2.15663e-05	2.59615e-05	2.6981e-05	2.31743e-05	N.D.	3.24744e-05	2.31465e-05	2.66307e-05	2.14353e-05	2.29201e-05	2.1995e-05	2.11984e-05
C_0492	355.072	9.49429		C_0318										355.072	9.49429	N.D.	N.D.	N.D.	N.D.	N.D.	N.D.	N.D.	N.D.	N.D.	N.D.	N.D.	N.D.	N.D.	N.D.	N.D.	N.D.	N.D.	N.D.	2.09087e-05	1.7044e-05	1.53656e-05	N.D.	1.83922e-05	1.69062e-05	1.9236e-05	1.55163e-05	2.05368e-05	1.64909e-05	1.6802e-05	1.4361e-05	1.71657e-05	1.65259e-05	1.44801e-05	2.20017e-05
C_0493	355.075	7.73071		C_0319										355.075	7.73552	0.000137384	0.000159135	0.000149178	0.000138368	0.000147717	0.000163202	9.45749e-05	7.1347e-05	6.16818e-05	0.000155518	0.000167778	0.000160094	0.000158521	0.000186273	0.000179679	0.000198615	0.000174394	0.000191036	0.000255815	0.000240812	0.000229821	0.000303981	0.00031045	0.000276967	0.000199143	0.000210771	0.000239747	0.000260895	0.000275571	0.000283596	0.000215747	0.000185567	0.000224625	0.000282987
C_0494	356.102	10.098
C_0495	356.653	7.30716
C_0496	357.161	7.13316		C_0320										357.16	7.14522	N.D.	N.D.	2.22825e-05	1.79418e-05	N.D.	2.67976e-05	2.08153e-05	2.53025e-05	2.07237e-05	2.26963e-05	2.74394e-05	1.84743e-05	2.53531e-05	N.D.	1.88253e-05	2.32017e-05	1.45893e-05	N.D.	3.55834e-05	3.87189e-05	3.43517e-05	3.8032e-05	3.76541e-05	3.64888e-05	3.71052e-05	3.48366e-05	3.5427e-05	3.03179e-05	2.78284e-05	3.48104e-05	3.19351e-05	3.87256e-05	3.42757e-05	2.5929e-05
C_0497	360.17	6.09585		C_0321					Grepafloxacin(5.65);	72474;			HFG(-8.67);	360.17	6.10699	0.000102505	9.95749e-05	9.13351e-05	9.98073e-05	9.12211e-05	0.000105249	0.000133863	0.000182903	0.000168057	9.71559e-05	0.000104932	0.000107373	0.000123539	0.000144077	0.000110684	0.000112654	9.95052e-05	0.000126069	0.000274075	0.000335341	0.000265453	0.00025266	0.000257187	0.000265458	0.000324177	0.000290905	0.00027695	0.000243008	0.000257456	0.000237492	0.000316998	0.000311786	0.000313521	0.000290306
C_0498	360.671	6.103
C_0499	361.129	10.286		C_0322					Goyazensolide(-2.57); Vernodalin(-2.57); 2,3-Dihydro-2-(4-hydroxyphenyl)-5,6,7,8-tetramethoxy-4H-1-(-2.57); Elephantopin(-2.57);	11953935; 179375; 248583; 442206;				361.129	10.2856	7.0804e-05	3.90024e-05	0.000103556	3.10929e-05	4.81259e-05	0.000120999	2.13457e-05	5.02616e-05	6.39499e-05	4.66439e-05	0.000206553	5.96194e-05	N.D.	3.10697e-05	0.000107055	0.000114814	5.27111e-05	5.27361e-05	6.54846e-05	8.44082e-05	0.000117228	4.93041e-05	0.00013392	N.D.	N.D.	9.27974e-05	2.9052e-05	0.000123217	2.99286e-05	9.37418e-05	6.9229e-05	9.31665e-05	8.6239e-05	5.72134e-05
C_0500	361.13	10.4877		C_0323					Goyazensolide(-3.67); Vernodalin(-3.67); 2,3-Dihydro-2-(4-hydroxyphenyl)-5,6,7,8-tetramethoxy-4H-1-(-3.67); Elephantopin(-3.67);	11953935; 179375; 248583; 442206;				361.13	10.4877	4.12834e-05	1.65958e-05	5.86695e-05	N.D.	2.72016e-05	6.11468e-05	N.D.	N.D.	N.D.	N.D.	0.000201615	1.92461e-05	N.D.	N.D.	6.25543e-05	4.07063e-05	2.15452e-05	N.D.	4.72791e-05	5.10364e-05	4.94523e-05	N.D.	7.63082e-05	N.D.	N.D.	3.41359e-05	N.D.	6.38917e-05	N.D.	4.68941e-05	2.61406e-05	2.86839e-05	3.50546e-05	N.D.
C_0501	361.202	21.8526
C_0502	362.233	10.3888
C_0503	363.143	7.28879
C_0504	364.675	6.72123		C_0324										364.675	6.73486	2.16636e-05	1.97213e-05	1.9434e-05	2.3531e-05	2.55989e-05	2.56756e-05	1.92686e-05	2.51063e-05	2.13018e-05	2.07053e-05	3.18723e-05	2.03555e-05	1.97703e-05	2.62527e-05	2.65822e-05	2.8669e-05	1.78414e-05	2.79036e-05	N.D.	2.07679e-05	1.98251e-05	1.70456e-05	1.48268e-05	1.89581e-05	1.57431e-05	N.D.	2.21305e-05	2.02965e-05	1.6277e-05	2.15183e-05	1.30267e-05	2.45862e-05	2.51568e-05	2.4724e-05
C_0505	364.674	6.66152		C_0325										364.675	6.67105	1.66224e-05	1.63317e-05	1.92961e-05	1.56874e-05	2.40407e-05	1.76062e-05	1.4584e-05	1.38281e-05	N.D.	1.83163e-05	N.D.	1.14801e-05	1.59802e-05	2.25436e-05	1.69201e-05	1.50696e-05	1.81576e-05	N.D.	1.73228e-05	1.31769e-05	N.D.	N.D.	2.04793e-05	1.10626e-05	N.D.	1.77686e-05	1.55733e-05	N.D.	1.4658e-05	1.33386e-05	N.D.	N.D.	9.98943e-06	1.31207e-05
C_0506	365.139	8.10674		C_0326										365.14	8.11846	N.D.	N.D.	N.D.	N.D.	N.D.	N.D.	N.D.	N.D.	N.D.	N.D.	N.D.	N.D.	N.D.	N.D.	N.D.	N.D.	N.D.	N.D.	N.D.	N.D.	N.D.	N.D.	N.D.	N.D.	N.D.	N.D.	N.D.	N.D.	N.D.	N.D.	N.D.	N.D.	N.D.	N.D.
C_0507	365.658	7.00662		C_0327										365.658	7.00662	1.30345e-05	1.2678e-05	N.D.	1.90221e-05	1.71847e-05	1.63116e-05	9.50168e-06	1.71625e-05	N.D.	N.D.	N.D.	2.19955e-05	1.7107e-05	N.D.	N.D.	1.43345e-05	N.D.	1.76316e-05	N.D.	1.36065e-05	N.D.	N.D.	1.1131e-05	1.04381e-05	N.D.	N.D.	N.D.	N.D.	N.D.	N.D.	1.21989e-05	N.D.	N.D.	N.D.
C_0508	365.659	7.32776		C_0328										365.659	7.3385	7.96602e-05	8.54003e-05	8.45355e-05	8.32275e-05	8.67246e-05	8.0436e-05	8.76365e-05	9.29718e-05	8.61856e-05	8.50398e-05	9.85348e-05	7.70325e-05	8.24106e-05	7.96732e-05	7.97466e-05	7.60831e-05	9.06522e-05	9.4565e-05	7.88905e-05	8.17346e-05	9.42685e-05	5.81018e-05	8.17433e-05	8.48432e-05	6.96039e-05	7.01236e-05	8.1555e-05	6.7359e-05	8.07722e-05	7.81724e-05	7.89446e-05	7.71809e-05	8.13359e-05	8.37671e-05
C_0509	365.659	7.1545		C_0329										365.659	7.16316	0.000114585	0.000115026	0.000131627	0.000131652	0.000119358	0.000119014	0.000114064	0.000136319	0.000113536	0.000125427	0.000136075	0.000128162	0.000117649	0.000119558	0.000106238	0.000108428	0.000107319	0.000114103	9.86406e-05	0.000105701	0.000103276	0.000100762	0.000112919	0.000105675	0.000121997	9.67516e-05	9.82212e-05	8.56258e-05	0.000101031	9.18363e-05	9.32784e-05	8.86635e-05	9.66408e-05	8.68465e-05
C_0510	366.09	11.518
C_0511	366.15	8.84542		C_0331									LMC(1.57); PFC(-7.66);	366.151	8.8592	5.13204e-05	5.41455e-05	5.86236e-05	5.23225e-05	4.34068e-05	4.73381e-05	4.74201e-05	5.2125e-05	5.36325e-05	5.36974e-05	5.93117e-05	5.55193e-05	3.32408e-05	4.63877e-05	5.08963e-05	5.47651e-05	4.3271e-05	5.3954e-05	3.93901e-05	4.2395e-05	3.46608e-05	4.33014e-05	4.54371e-05	3.89868e-05	4.10536e-05	4.38461e-05	4.71298e-05	3.57726e-05	3.85484e-05	4.30831e-05	3.57255e-05	3.56635e-05	4.2203e-05	4.17274e-05
C_0512	366.151	9.10638		C_0330									LMC(2.26); PFC(-6.96);	366.151	9.11813	5.97679e-05	5.78433e-05	6.28044e-05	5.68314e-05	4.62561e-05	5.71337e-05	5.95734e-05	5.98236e-05	6.42167e-05	5.85324e-05	5.0558e-05	6.20311e-05	5.56745e-05	5.18791e-05	6.09667e-05	5.403e-05	4.35871e-05	6.07313e-05	3.79557e-05	4.96996e-05	5.87688e-05	6.02096e-05	5.07417e-05	5.90601e-05	5.21903e-05	5.97628e-05	5.05905e-05	3.79714e-05	6.17824e-05	4.68941e-05	5.66815e-05	4.52549e-05	5.08178e-05	5.21704e-05
C_0513	366.161	7.31919
C_0514	366.161	7.14725
C_0515	367.133	18.2638		C_0332										367.134	18.2693	8.96972e-05	7.81368e-05	4.94808e-05	4.7203e-05	6.31736e-05	0.000102487	9.14372e-05	7.86534e-05	8.54741e-05	N.D.	N.D.	8.95255e-05	9.59834e-05	6.17058e-05	3.883e-05	3.8501e-05	4.74716e-05	0.000108014	N.D.	4.57848e-05	3.54997e-05	3.30374e-05	5.67855e-05	N.D.	3.50804e-05	N.D.	4.32137e-05	4.84156e-05	5.1675e-05	N.D.	4.83166e-05	4.51648e-05	3.04265e-05	3.85588e-05
C_0516	367.151	12.3298		C_0333	XC0138									367.151	12.3312	N.D.	N.D.	N.D.	N.D.	N.D.	N.D.	N.D.	N.D.	N.D.	N.D.	N.D.	N.D.	N.D.	N.D.	N.D.	N.D.	N.D.	N.D.	2.38327e-05	2.95524e-05	2.22094e-05	2.37814e-05	2.17837e-05	2.41326e-05	2.23239e-05	N.D.	N.D.	2.06348e-05	N.D.	N.D.	2.51386e-05	N.D.	1.94748e-05	2.54827e-05
C_0517	367.182	7.34949		C_0334										367.182	7.34949	N.D.	1.74763e-05	N.D.	1.12724e-05	N.D.	1.4715e-05	N.D.	2.01537e-05	1.72549e-05	N.D.	1.54872e-05	1.42778e-05	N.D.	1.12236e-05	1.25653e-05	1.57128e-05	N.D.	1.39783e-05	1.62194e-05	1.64233e-05	1.59396e-05	N.D.	1.52181e-05	9.90283e-06	1.12885e-05	1.13119e-05	1.46171e-05	N.D.	N.D.	N.D.	N.D.	N.D.	1.61297e-05	N.D.
C_0518	369.078	11.4638
C_0519	369.096	10.09
C_0520	370.075	10.9846		C_0335										370.075	10.9878	0.000305652	0.000311183	0.000292704	0.000281057	0.000284437	0.000309834	0.000279084	0.000288134	0.000268029	0.000319681	0.000350202	0.000336541	0.000347569	0.000370716	0.000352781	0.000359235	0.000313963	0.000373971	0.000299949	0.000285594	0.000257991	0.000262604	0.000288928	0.000267555	0.000274163	0.000291556	0.000257005	0.000272438	0.000273252	0.000256825	0.000282798	0.00030377	0.000291847	0.000293297
C_0521	371.213	6.80411
C_0522	371.655	7.14685		C_0336										371.656	7.15313	0.000177078	0.000213809	0.000199439	0.000199755	0.000191034	0.000223572	0.000168246	0.00013833	0.000136572	0.000220307	0.000232028	0.000208716	0.000192325	0.000208817	0.000228852	0.000213501	0.000214864	0.000223334	0.00117161	0.00109492	0.00090352	0.00111282	0.00109366	0.00107477	0.000899738	0.00100601	0.000991547	0.000978207	0.000960865	0.000978595	0.00105011	0.000963546	0.00106461	0.00106224
C_0523	372.147	8.41448		C_0337										372.148	8.42641	N.D.	N.D.	N.D.	1.57813e-05	1.66059e-05	N.D.	N.D.	N.D.	1.97898e-05	N.D.	N.D.	N.D.	N.D.	N.D.	N.D.	N.D.	N.D.	N.D.	3.1501e-05	N.D.	2.97597e-05	2.81803e-05	1.86096e-05	2.99315e-05	N.D.	2.31243e-05	3.21029e-05	2.66815e-05	N.D.	2.24014e-05	3.01488e-05	N.D.	N.D.	3.08381e-05
C_0524	373.181	10.6319
C_0525	376.235	10.7104		C_0338										376.234	10.69	N.D.	N.D.	N.D.	N.D.	N.D.	N.D.	N.D.	N.D.	3.48656e-05	2.02503e-05	N.D.	N.D.	N.D.	N.D.	N.D.	N.D.	N.D.	N.D.	N.D.	N.D.	N.D.	N.D.	N.D.	N.D.	1.66543e-05	N.D.	N.D.	N.D.	N.D.	1.92875e-05	N.D.	N.D.	N.D.	N.D.
C_0526	379.213	21.8208
C_0527	380.108	21.7341
C_0528	380.168	11.2697
C_0529	380.226	6.40021
C_0530	381.1	14.681		C_0339					Diphyllin(-8.02); Tetracenomycin F1 methylester(-8.02); Rhodamine 123(0.38);	100492; 443785; 65217;				381.1	14.681	N.D.	N.D.	N.D.	N.D.	N.D.	N.D.	N.D.	N.D.	N.D.	N.D.	N.D.	N.D.	N.D.	N.D.	N.D.	N.D.	N.D.	N.D.	N.D.	N.D.	4.0754e-05	N.D.	5.29157e-05	N.D.	N.D.	N.D.	4.78128e-05	4.30878e-05	5.34252e-05	5.53527e-05	N.D.	N.D.	4.40818e-05	N.D.
C_0531	381.672	7.18252		C_0340										381.672	7.19329	0.000138429	0.000145577	0.000158596	0.000114696	0.000140594	0.000151551	0.000134217	0.000143871	0.000144176	0.000130148	0.000168845	0.000148711	0.000138751	0.000142776	0.000143163	0.000139164	0.000118611	0.00014603	0.000129038	0.000139168	0.000119083	0.000119136	0.000119963	0.000105987	0.000109746	0.000101356	0.000105826	0.000121906	0.000114683	0.000112146	0.000116979	0.000106225	0.000118819	0.000132412
C_0532	383.111	10.383		C_0341					Austrobailignan 1(4.43); 12-Deoxyaklanonic acid(4.43);	325700; 53297358;				383.111	10.4202	1.93474e-05	1.43508e-05	3.29413e-05	N.D.	1.97668e-05	3.07244e-05	N.D.	1.9124e-05	1.80999e-05	1.97952e-05	4.92674e-05	2.08378e-05	N.D.	N.D.	3.1073e-05	2.68772e-05	1.87899e-05	N.D.	2.04122e-05	2.78337e-05	3.00246e-05	1.71373e-05	3.08711e-05	N.D.	N.D.	3.75895e-05	N.D.	2.98105e-05	N.D.	3.73666e-05	2.48336e-05	3.27816e-05	3.68417e-05	1.62447e-05
C_0533	383.111	10.6544
C_0534	384.09	10.4112
C_0535	384.113	13.9898		C_0342	XC0139				Hyoscyamine methylbromide(6.01);	23724526;	Succinyladenosine(1.12);	HMDB00912;		384.115	13.99	N.D.	N.D.	N.D.	N.D.	N.D.	N.D.	N.D.	N.D.	N.D.	N.D.	N.D.	N.D.	N.D.	N.D.	N.D.	N.D.	N.D.	N.D.	N.D.	N.D.	N.D.	1.97033e-05	2.30012e-05	N.D.	N.D.	N.D.	N.D.	N.D.	1.88585e-05	N.D.	1.65122e-05	N.D.	N.D.	N.D.
C_0536	384.681	7.04801		C_0343										384.681	7.04801	N.D.	N.D.	1.24047e-05	N.D.	1.40683e-05	N.D.	N.D.	2.07421e-05	1.89003e-05	N.D.	N.D.	N.D.	N.D.	1.34394e-05	1.10684e-05	N.D.	N.D.	N.D.	2.24535e-05	N.D.	1.41292e-05	1.32883e-05	N.D.	1.37391e-05	1.86285e-05	1.8069e-05	N.D.	1.58144e-05	1.70646e-05	N.D.	2.01283e-05	2.03084e-05	1.09517e-05	1.40133e-05
C_0537	385.103	21.7963
C_0538	385.138	10.9345
C_0539	386.143	10.9226
C_0540	387.101	10.5446		C_0344										387.1	10.547	N.D.	N.D.	2.86686e-05	N.D.	N.D.	2.47694e-05	N.D.	N.D.	N.D.	N.D.	4.64056e-05	N.D.	N.D.	N.D.	2.81698e-05	2.52232e-05	N.D.	N.D.	N.D.	1.93356e-05	2.84792e-05	N.D.	3.03059e-05	N.D.	N.D.	2.93809e-05	N.D.	2.44404e-05	N.D.	2.83967e-05	2.10432e-05	2.70178e-05	2.58442e-05	N.D.
C_0541	388.177	7.49606		C_0346					Nemonapride(3.04);	156333;				388.178	7.50915	2.91573e-05	2.47837e-05	2.40283e-05	2.82278e-05	3.39241e-05	2.02384e-05	2.32018e-05	2.96666e-05	3.2642e-05	2.36633e-05	2.84494e-05	2.57097e-05	2.71458e-05	3.75245e-05	3.22978e-05	3.3585e-05	2.32615e-05	4.03993e-05	2.71427e-05	3.31808e-05	N.D.	2.72639e-05	3.3306e-05	2.33743e-05	3.63965e-05	3.18334e-05	2.95529e-05	3.1671e-05	2.77408e-05	2.50505e-05	4.20428e-05	3.62489e-05	4.5319e-05	4.56993e-05
C_0542	388.177	8.14499		C_0345					Nemonapride(4.12);	156333;				388.177	8.15781	4.44626e-05	3.99268e-05	4.20381e-05	3.75745e-05	3.8287e-05	4.83738e-05	4.73759e-05	5.27135e-05	6.05256e-05	4.35722e-05	5.47104e-05	4.46663e-05	5.01429e-05	6.51259e-05	6.05584e-05	5.71542e-05	4.53939e-05	6.08901e-05	4.8879e-05	4.85538e-05	5.12626e-05	4.84793e-05	5.17418e-05	4.47412e-05	4.5154e-05	5.4307e-05	5.45522e-05	4.85002e-05	4.1655e-05	3.81102e-05	6.32603e-05	6.73645e-05	6.94219e-05	5.9891e-05
C_0543	390.091	14.8963		C_0347					2-Methylbutyl glucosinolate(-5.55);	46173879;				390.091	14.8963	2.51152e-05	2.5488e-05	2.43039e-05	N.D.	2.48866e-05	2.48989e-05	2.56767e-05	2.98137e-05	N.D.	2.09329e-05	3.38363e-05	2.61438e-05	2.73507e-05	2.59155e-05	3.01204e-05	2.65096e-05	2.00546e-05	2.96509e-05	3.18872e-05	2.44917e-05	2.68014e-05	2.94175e-05	2.67405e-05	2.27051e-05	N.D.	N.D.	2.28591e-05	2.29604e-05	2.45467e-05	2.85826e-05	2.68377e-05	2.25149e-05	N.D.	2.46794e-05
C_0544	399.087	10.4258
C_0545	405.158	13.8917		C_0349					Mallotophenone(-8.51);	179090;			AADE(9.36); AGEE(9.36); PSSD(9.36); PWC(3.17); QEE(9.37); VGDD(9.37);	405.158	13.8917	N.D.	N.D.	N.D.	N.D.	N.D.	N.D.	N.D.	N.D.	N.D.	N.D.	N.D.	N.D.	N.D.	N.D.	N.D.	N.D.	N.D.	N.D.	N.D.	N.D.	N.D.	N.D.	N.D.	N.D.	N.D.	N.D.	N.D.	N.D.	N.D.	N.D.	N.D.	N.D.	2.11244e-05	2.10199e-05
C_0546	405.251	21.6876
C_0547	408.642	21.3311
C_0548	409.18	9.04172		C_0350					Tamsulosin(-2.38); Beclomethasone(-6.06);	129211; 20469;				409.18	9.04238	N.D.	N.D.	1.42424e-05	N.D.	7.83547e-06	N.D.	N.D.	1.2357e-05	1.36082e-05	N.D.	7.40695e-06	N.D.	N.D.	1.03565e-05	N.D.	N.D.	N.D.	N.D.	2.63152e-05	2.4253e-05	2.33132e-05	1.50295e-05	1.53051e-05	N.D.	2.04003e-05	3.44362e-05	2.06278e-05	1.95777e-05	1.06763e-05	2.27267e-05	2.07818e-05	2.91342e-05	2.32781e-05	1.10678e-05
C_0549	410.075	14.912
C_0550	410.122	11.4418
C_0551	410.139	19.0442		C_0351									MME(5.93);	410.139	19.0442	N.D.	N.D.	N.D.	N.D.	N.D.	N.D.	N.D.	N.D.	N.D.	N.D.	N.D.	N.D.	N.D.	N.D.	N.D.	N.D.	N.D.	N.D.	6.09057e-05	6.73165e-05	N.D.	7.11151e-05	6.60903e-05	6.18258e-05	5.9581e-05	6.662e-05	6.68924e-05	5.72108e-05	6.22637e-05	5.85596e-05	6.89676e-05	6.52931e-05	5.66831e-05	6.25241e-05
C_0552	410.139	18.6689
C_0553	412.087	12.582		C_0352					Gonyautoxin 1(3.18);	46173840;				412.087	12.5717	8.08865e-05	8.4872e-05	7.39226e-05	7.56656e-05	8.1026e-05	9.08356e-05	8.48081e-05	8.83134e-05	8.0849e-05	8.51536e-05	9.48874e-05	8.50396e-05	8.97348e-05	8.49719e-05	6.83607e-05	9.14743e-05	7.9315e-05	7.65098e-05	8.67795e-05	9.02327e-05	8.02276e-05	7.56515e-05	8.06997e-05	6.89629e-05	8.91436e-05	0.000101457	9.02979e-05	7.96215e-05	8.07284e-05	8.85364e-05	8.13409e-05	7.75412e-05	7.77617e-05	8.7025e-05
C_0554	415.056	21.8621
C_0555	416.199	8.49203
C_0556	421.191	10.5047		C_0353									ATTE(2.59); HHAG(5.77); HHQ(5.77); LSSD(2.59); LWC(-3.35); VSSE(2.59); VSTD(2.59);	421.192	10.5025	9.86897e-05	0.000132767	6.56988e-05	6.65068e-05	7.89781e-05	0.00014141	0.000130107	0.000133083	0.000123719	4.74971e-05	3.3724e-05	0.000123291	0.000114832	9.89412e-05	4.53167e-05	4.54385e-05	8.09863e-05	0.000119503	2.85219e-05	8.44559e-05	5.08653e-05	4.12395e-05	7.36994e-05	3.81839e-05	4.54577e-05	2.77792e-05	5.31405e-05	8.04672e-05	7.01834e-05	2.76067e-05	5.82064e-05	6.56984e-05	3.69334e-05	3.90051e-05
C_0557	424.172	7.64169		C_0354					Carbidopa-levodopa(-1.03); N-Methyl-2,3,7,8-tetramethoxy-5,6-dihydrobenzophenathridine-6-(8.41);	441193; 443717;			FEE(-1.11); KACC(-8.57);	424.172	7.65208	N.D.	N.D.	N.D.	N.D.	N.D.	N.D.	N.D.	N.D.	N.D.	N.D.	N.D.	N.D.	N.D.	N.D.	N.D.	N.D.	N.D.	N.D.	N.D.	1.92401e-05	1.44825e-05	2.63474e-05	2.30012e-05	N.D.	N.D.	2.12723e-05	N.D.	2.33833e-05	1.73271e-05	2.04029e-05	2.13917e-05	2.37757e-05	1.91082e-05	N.D.
C_0558	426.102	14.1804
C_0559	427.096	11.2066		C_0355	Cysteine glutathione disulfide	Cysteine glutathione disulfide	10455148	HMDB0000656	S-Glutathionyl-L-cysteine(-1.43);	10455148;	Cysteineglutathione disulfide(-1.44);	HMDB00656;	SCCD(-1.47);	427.096	11.2068	0.000131344	0.000130389	0.000112699	0.000100277	0.000114015	0.000115735	0.000107568	8.54203e-05	8.68971e-05	0.00010785	0.000149205	0.000124496	0.000155602	0.000140464	0.000157679	0.000149547	0.000134781	0.000160697	8.4628e-05	8.00636e-05	8.17288e-05	9.77375e-05	0.000101309	9.32739e-05	7.23881e-05	9.1396e-05	9.1664e-05	7.89026e-05	9.64803e-05	9.57867e-05	7.67227e-05	7.91622e-05	7.93655e-05	8.09109e-05
C_0560	427.096	9.71982
C_0561	437.226	9.6654
C_0562	439.676	9.1973		C_0356										439.675	9.21344	3.82405e-05	2.71608e-05	3.65708e-05	3.31125e-05	3.08077e-05	3.44356e-05	3.75206e-05	3.46192e-05	3.13079e-05	3.47554e-05	4.08504e-05	3.69003e-05	3.17555e-05	3.02508e-05	3.56546e-05	3.53309e-05	2.23582e-05	3.28807e-05	3.32664e-05	3.31331e-05	4.02242e-05	4.2385e-05	2.68275e-05	3.13144e-05	3.88263e-05	3.66885e-05	3.97985e-05	3.94513e-05	3.99923e-05	4.31296e-05	3.72068e-05	3.51232e-05	3.02432e-05	4.54761e-05
C_0563	440.148	19.5383		C_0357										440.148	19.5383	N.D.	N.D.	N.D.	N.D.	N.D.	N.D.	N.D.	N.D.	N.D.	N.D.	N.D.	N.D.	N.D.	N.D.	N.D.	N.D.	N.D.	N.D.	8.08214e-05	8.0732e-05	6.95423e-05	7.34062e-05	7.12645e-05	6.65987e-05	6.82878e-05	N.D.	7.17192e-05	7.50971e-05	N.D.	5.65146e-05	9.05772e-05	7.92523e-05	7.10715e-05	7.42167e-05
C_0564	440.149	19.1656
C_0565	442.148	13.3985		C_0358	Folic acid	Folic acid	6037	HMDB0000121	Folate(-2.02); Dofetilide(-3.2);	6037; 71329;	Folic acid(-2.12);	HMDB00121;		442.148	13.3908	4.78234e-05	3.31036e-05	3.57438e-05	3.87017e-05	2.48866e-05	4.12105e-05	3.44712e-05	4.85454e-05	4.29149e-05	4.18658e-05	4.7079e-05	4.40875e-05	3.75944e-05	4.5617e-05	4.3094e-05	3.94658e-05	4.35871e-05	4.2676e-05	4.96513e-05	4.5737e-05	3.61178e-05	3.73905e-05	4.42196e-05	3.97897e-05	4.50527e-05	4.32955e-05	4.03449e-05	3.84365e-05	3.65356e-05	2.85826e-05	4.46133e-05	4.04367e-05	3.58795e-05	4.23522e-05
C_0566	442.588	6.41908
C_0567	443.09	6.40499
C_0568	451.095	10.114		C_0359					Exserohilone(8.64);	442856;				451.095	10.1118	0.000342484	0.000457332	0.00055968	0.000519702	0.000442482	0.000369772	0.000308606	0.000453336	0.000525963	0.000523436	0.000389145	0.000390324	0.000308847	0.000439551	0.000357363	0.000331255	0.000269472	0.000424219	0.000325437	0.000462526	0.000341795	0.000378303	0.000376889	0.000260195	0.000375304	0.000580459	0.000418476	0.000369988	0.000269751	0.000393883	0.000395202	0.000544499	0.00054731	0.000351135
C_0569	451.098	10.4468
C_0570	454.111	15.8882
C_0571	454.111	15.2318
C_0572	456.127	14.9707		C_0360										456.127	14.9707	N.D.	N.D.	N.D.	N.D.	N.D.	2.12741e-05	1.90476e-05	N.D.	N.D.	N.D.	N.D.	N.D.	N.D.	N.D.	N.D.	N.D.	N.D.	2.83271e-05	N.D.	3.6475e-05	3.42192e-05	N.D.	3.63062e-05	3.08237e-05	N.D.	N.D.	3.44707e-05	N.D.	2.78721e-05	2.96516e-05	3.47234e-05	3.53483e-05	3.38632e-05	3.58811e-05
C_0573	457.203	9.638
C_0574	458.189	10.3417		C_0361					Minocycline(8.03);	54675783;			FYE(8.03);	458.189	10.3404	2.24357e-05	3.3896e-05	2.98631e-05	3.21262e-05	7.64405e-05	2.74449e-05	2.39531e-05	2.95686e-05	3.71336e-05	2.95791e-05	N.D.	2.21402e-05	2.23313e-05	3.29965e-05	2.26811e-05	2.20531e-05	3.39663e-05	2.45679e-05	3.18872e-05	N.D.	2.91857e-05	9.34303e-05	3.86976e-05	2.67198e-05	4.06993e-05	3.05821e-05	8.10541e-05	2.91762e-05	3.28165e-05	2.47716e-05	2.87982e-05	4.07069e-05	2.28199e-05	0.000101395
C_0575	458.69	7.75834		C_0362										458.69	7.75388	4.08293e-05	3.79459e-05	3.4779e-05	4.37273e-05	4.55438e-05	4.06495e-05	3.58854e-05	4.24159e-05	3.98464e-05	2.64505e-05	3.83814e-05	N.D.	3.29335e-05	3.8247e-05	3.97372e-05	4.74141e-05	2.85914e-05	5.62837e-05	2.72531e-05	2.62104e-05	N.D.	N.D.	N.D.	N.D.	N.D.	N.D.	2.60011e-05	N.D.	2.45904e-05	N.D.	N.D.	1.56703e-05	2.42404e-05	N.D.
C_0576	462.343	10.3463
C_0577	463.173	10.3196		C_0363									HFGC(6.16);	463.173	10.3196	3.11102e-05	4.52974e-05	N.D.	3.50852e-05	4.13589e-05	3.52986e-05	3.11125e-05	4.36418e-05	4.13139e-05	3.86803e-05	2.49704e-05	4.10004e-05	4.57893e-05	3.34782e-05	1.88253e-05	2.17315e-05	N.D.	4.66471e-05	3.25492e-05	4.99861e-05	2.02666e-05	3.06547e-05	4.34805e-05	1.98503e-05	3.31568e-05	5.32559e-05	3.67931e-05	3.18824e-05	3.01911e-05	2.74672e-05	3.30243e-05	4.42642e-05	3.00599e-05	3.33373e-05
C_0578	467.069	10.113		C_0364										467.07	10.1118	6.73524e-05	7.70363e-05	9.93752e-05	9.11182e-05	6.77146e-05	6.42538e-05	4.56523e-05	6.21283e-05	9.60582e-05	8.40728e-05	7.334e-05	7.08583e-05	4.25113e-05	6.56076e-05	6.12388e-05	6.50566e-05	4.98203e-05	7.33858e-05	5.93609e-05	7.51462e-05	4.98497e-05	6.19966e-05	6.91339e-05	4.93803e-05	6.5048e-05	9.82031e-05	7.36317e-05	5.54771e-05	4.94872e-05	6.46479e-05	7.56335e-05	0.000101227	9.13253e-05	6.51125e-05
C_0579	467.196	12.4199		C_0365									FWD(-9.4); HHSS(6.05); LMTC(5.05); PFTC(-2.17); PMGY(-2.18); VMMS(5.05);	467.197	12.4205	N.D.	N.D.	N.D.	N.D.	N.D.	N.D.	1.81637e-05	N.D.	1.99232e-05	N.D.	N.D.	N.D.	N.D.	N.D.	N.D.	N.D.	1.42731e-05	N.D.	3.34871e-05	3.94351e-05	3.95619e-05	3.32207e-05	3.66106e-05	3.39016e-05	4.6217e-05	4.37459e-05	3.30592e-05	3.10367e-05	3.81546e-05	2.70025e-05	3.45056e-05	4.02566e-05	3.14804e-05	3.85588e-05
C_0580	467.695	9.32914		C_0366										467.695	9.34023	N.D.	N.D.	N.D.	2.39068e-05	2.22599e-05	N.D.	N.D.	N.D.	N.D.	N.D.	N.D.	2.16096e-05	N.D.	N.D.	N.D.	N.D.	N.D.	N.D.	N.D.	3.6475e-05	2.83909e-05	N.D.	3.21755e-05	3.48383e-05	3.68521e-05	N.D.	2.99627e-05	2.90071e-05	2.60344e-05	N.D.	3.4767e-05	2.89091e-05	3.16637e-05	3.46315e-05
C_0581	467.695	7.75173		C_0367										467.696	7.76532	0.000188523	0.000196597	0.000201093	0.000176694	0.000192637	0.000223961	0.000198519	0.000168193	0.00019901	0.000167065	0.000204982	0.000215276	0.000170814	0.000200002	0.000179498	0.00018157	0.000149054	0.000226035	0.000112157	0.000107515	0.000100008	8.66029e-05	0.000108223	8.49324e-05	9.44082e-05	9.09956e-05	0.00010496	9.15457e-05	0.00010615	8.75605e-05	8.69175e-05	9.80297e-05	8.79344e-05	0.000103002
C_0582	468.072	10.1075
C_0583	468.198	7.73904
C_0584	481.212	12.4761		C_0368									APMY(-2.76); FWE(-9.78); HHST(5.22); HPNN(5.22); LMMS(4.25); PMFS(-2.76); VMMT(4.25); VPCY(-2.76);	481.213	12.4742	5.05484e-05	5.2913e-05	4.24056e-05	4.32576e-05	3.78418e-05	5.39836e-05	4.98949e-05	6.11966e-05	5.38994e-05	4.16382e-05	5.43737e-05	5.05993e-05	5.14746e-05	4.68213e-05	5.88346e-05	5.55002e-05	4.57552e-05	6.88323e-05	0.000104985	9.83012e-05	0.000103629	9.46675e-05	9.74832e-05	9.07313e-05	9.9369e-05	0.000100055	8.78845e-05	9.7846e-05	9.22798e-05	8.65845e-05	0.000108788	0.000103658	9.43955e-05	0.000111213
C_0585	487.168	21.7705
C_0586	491.306	10.8387
C_0587	492.281	8.64117
C_0588	493.135	10.3273
C_0589	505.269	6.58466
C_0590	515.169	19.2315		C_0369					Phthalocyanine(7.4);	5282330;			HDDE(8.48);	515.169	19.218	0.000146377	0.000153632	0.000151337	0.000123056	0.000128306	0.000155564	0.000141067	0.000149608	0.000154271	0.000108703	0.000119016	0.000141668	0.000165282	0.000178855	0.000163803	0.000156439	0.000145848	0.000168798	0.00011475	0.000119546	0.000113608	9.88372e-05	0.000109658	9.18911e-05	0.000106355	0.000102408	0.00011557	9.28988e-05	9.76617e-05	0.000102851	9.7853e-05	9.50577e-05	0.000104889	9.12647e-05
C_0591	515.171	18.8953		C_0370					Phthalocyanine(4.12);	5282330;			HDDE(5.19);	515.171	18.8953	7.42557e-05	8.89659e-05	7.13498e-05	7.14385e-05	7.83103e-05	8.49669e-05	6.21808e-05	9.10104e-05	8.04933e-05	7.74744e-05	8.40576e-05	8.01196e-05	8.4152e-05	8.72841e-05	8.18332e-05	9.175e-05	8.17089e-05	8.67817e-05	5.48923e-05	5.4808e-05	5.47508e-05	4.78378e-05	N.D.	3.83623e-05	5.35064e-05	5.4307e-05	5.31405e-05	N.D.	4.45866e-05	N.D.	4.30884e-05	5.18742e-05	N.D.	4.6815e-05
C_0592	516.26	6.5808
C_0593	517.218	21.3772
C_0594	518.308	10.3945
C_0595	520.311	9.61597		C_0371									KLPY(5.73); LLFQ(5.74);	520.31	9.61843	1.94382e-05	1.75643e-05	N.D.	N.D.	1.73182e-05	1.73041e-05	1.63518e-05	N.D.	1.68102e-05	N.D.	N.D.	1.1866e-05	1.47509e-05	1.85936e-05	N.D.	N.D.	N.D.	N.D.	N.D.	N.D.	N.D.	2.00241e-05	N.D.	1.73522e-05	1.87298e-05	2.10721e-05	N.D.	1.74634e-05	1.60582e-05	N.D.	1.95619e-05	N.D.	N.D.	2.20909e-05
C_0596	527.202	8.19427		C_0372									SYEE(-6.62); TYDE(-6.62);	527.202	8.19427	N.D.	N.D.	N.D.	N.D.	N.D.	N.D.	N.D.	N.D.	N.D.	N.D.	N.D.	N.D.	N.D.	N.D.	N.D.	N.D.	N.D.	N.D.	2.32258e-05	N.D.	N.D.	N.D.	1.68704e-05	N.D.	N.D.	N.D.	N.D.	N.D.	1.49643e-05	N.D.	1.69914e-05	1.2113e-05	1.85583e-05	N.D.
C_0597	527.252	6.57763
C_0598	529.151	21.9032
C_0599	534.326	9.80166
C_0600	534.329	9.90456
C_0601	547.268	8.50295
C_0602	556.139	12.7683		C_0373										556.139	12.7683	N.D.	N.D.	N.D.	N.D.	N.D.	N.D.	N.D.	N.D.	N.D.	N.D.	N.D.	N.D.	N.D.	N.D.	N.D.	1.4702e-05	N.D.	N.D.	N.D.	N.D.	N.D.	N.D.	N.D.	N.D.	N.D.	N.D.	N.D.	N.D.	N.D.	N.D.	2.28294e-05	N.D.	N.D.	2.56612e-05
C_0603	559.248	8.19776
C_0604	563.102	11.5425
C_0605	565.265	21.9072
C_0606	575.131	14.9454		C_0374										575.131	14.951	0.0011637	0.00116919	0.00121217	0.0011518	0.00114825	0.00123329	0.00126819	0.00133912	0.00130764	0.00104096	0.00121474	0.00115698	0.00109654	0.00116403	0.00121611	0.00115659	0.00107708	0.0011388	0.00186557	0.00202188	0.00198507	0.00182718	0.00187905	0.00193181	0.00203815	0.00182011	0.00200372	0.00175028	0.00180425	0.00178839	0.00195784	0.00195361	0.00194262	0.0019129
C_0607	581.259	21.8473
C_0608	582.079	11.5226
C_0609	589.146	13.8476
C_0610	604.088	14.9074
C_0611	632.154	12.7232
C_0612	653.656	7.03975
C_0613	653.657	6.94001
C_0614	658.29	8.00457
C_0615	686.286	7.0035
C_0616	687.217	21.9815
C_0617	695.34	6.58744
C_0618	742.306	7.05102		C_0375										742.306	7.05252	N.D.	N.D.	N.D.	N.D.	N.D.	N.D.	N.D.	N.D.	N.D.	N.D.	N.D.	N.D.	N.D.	N.D.	N.D.	N.D.	N.D.	N.D.	2.37223e-05	2.03382e-05	N.D.	2.2361e-05	1.99141e-05	2.58276e-05	2.24757e-05	1.36644e-05	1.65751e-05	2.32141e-05	1.78084e-05	2.05423e-05	1.55536e-05	N.D.	1.93832e-05	1.75835e-05
C_0619	742.305	7.14381
C_0620	794.3	21.3209
C_0621	858.066	10.2139		C_0376										858.066	10.2139	1.93474e-05	N.D.	4.14408e-05	3.32534e-05	1.58491e-05	N.D.	N.D.	2.77052e-05	3.13079e-05	3.03186e-05	N.D.	2.46485e-05	N.D.	2.87575e-05	N.D.	2.21909e-05	N.D.	N.D.	2.48808e-05	3.13189e-05	N.D.	2.43313e-05	N.D.	1.87351e-05	2.63735e-05	4.32454e-05	N.D.	N.D.	N.D.	3.33232e-05	N.D.	3.37723e-05	N.D.	N.D.
A_0001	60.994	15.1062		A_0001										60.994	15.1062	0.00786788	0.00716314	0.00777345	0.00667095	0.00609077	0.00836409	0.0071341	0.00711422	0.00780212	0.00746061	0.00772757	0.00681531	0.00605077	0.0087305	0.00830185	0.0069799	0.00680357	0.00782021	N.D.	0.00853471	0.00765406	0.00629472	0.00627945	0.0071644	0.00688565	0.00559114	0.00692542	0.00783094	0.00710525	0.00592399	0.0075233	0.0082168	0.00935884	0.00797777
A_0002	79.9578	18.6141
A_0003	82.0066	27.2519
A_0004	87.0091	12.9729		A_0004	Pyruvic acid	Pyruvic acid	1060	HMDB0000243	Pyruvate(-5.28); 3-Hydroxypropenoate(-5.23); 3-Oxopropanoate(-5.23);	1060; 449065; 868;	Pyruvic acid(-4.72); Malonic semialdehyde(-4.72);	HMDB00243; HMDB11111;		87.0092	12.9413	0.00544404	0.00570736	0.00601838	0.00642809	0.00681829	0.00621219	0.00603624	0.00511779	0.00502513	0.00621505	0.00612381	0.00618523	0.00494429	0.0052093	0.0055488	0.00572782	0.0054522	0.00548828	0.00408697	0.00446288	0.00416378	0.00467875	0.00453816	0.00520639	0.00426303	0.00412507	0.00459475	0.00441178	0.00440286	0.00449921	0.0038616	0.00423535	0.00387461	0.00446724
A_0005	89.0247	10.8632		A_0005	Lactic acid	Lactic acid	612	HMDB0000190,HMDB0001311	Lactate(-1.14); (S)-Lactate(-1.16); L-Glyceraldehyde(-1.16); (R)-Lactate(-1.16); Glycerone(-1.16); 3-Hydroxypropanoate(-1.16); Glyceraldehyde(-1.16); D-Glyceraldehyde(-1.16);	612; 107689; 439723; 61503; 670; 68152; 751; 79014;	L-Lactic acid(-1.24); Hydroxypropionic acid(-1.24); Glyceraldehyde(-1.24); D-Lactic acid(-1.24); Dihydroxyacetone(-1.24);	HMDB00190; HMDB00700; HMDB01051; HMDB01311; HMDB01882;		89.0245	10.8152	0.058779	0.0632354	0.0661562	0.0669729	0.0749569	0.0729142	0.0681605	0.0664642	0.0745058	0.0631907	0.0718573	0.0710533	0.0544458	0.054841	0.0575588	0.0591833	0.0593946	0.0624712	0.0670147	0.062389	0.0608301	0.071255	0.0677848	0.0675531	0.0588398	0.0521276	0.0669838	0.065804	0.0651884	0.0660286	0.0541351	0.0575519	0.0566265	0.0628367
A_0006	91.0199	27.2637
A_0007	101.024	21.6132
A_0008	101.025	10.9683
A_0009	103.04	9.57173		A_0006	3-Hydroxybutyric acid	3-HBA	441	HMDB0000011,HMDB0000357,HMDB0000442	4-Hydroxyacid(-2.56); (S)-3-Hydroxyisobutyrate(-2.56); Methyl methoxyacetate(-2.56); 3-Hydroxy-2-methylpropanoate(-2.56); (R)-3-Hydroxybutanoate(-2.56); (S)-3-Hydroxybutanoate(-2.56);	10413; 440873; 80507; 87; 92135; 94318;	2-Hydroxybutyric acid(-2.18); (R)-3-Hydroxybutyric acid(-2.18); (S)-3-Hydroxyisobutyric acid(-2.18); (R)-3-Hydroxyisobutyric acid(-2.18); 3-Hydroxybutyric acid(-2.18); (S)-3-Hydroxybutyric acid(-2.18); 4-Hydroxybutyric acid(-2.18); Alpha-Hydroxyisobutyric acid(-2.18);	HMDB00008; HMDB00011; HMDB00023; HMDB00336; HMDB00357; HMDB00442; HMDB00710; HMDB00729;		103.04	9.56276	0.000794246	0.000889896	0.000852865	0.00111036	0.00104504	0.000962913	0.00125423	0.00141532	0.00178244	0.000882026	0.000986093	0.000900987	0.000555376	0.000697034	0.000698169	0.000599888	0.000654016	0.000628045	0.000686393	0.000594084	0.000646942	0.000804441	0.000702686	0.000728223	0.000676063	0.000547146	0.000674949	0.000712748	0.000739968	0.00065978	0.000610923	0.000644918	0.000620181	0.000813451
A_0010	103.04	9.80705		A_0007	2-Hydroxybutyric acid	2-HBA	440864	HMDB0000008	2-Hydroxybutanoic acid(-2.78); 4-Hydroxyacid(-2.77); (S)-3-Hydroxyisobutyrate(-2.77); Methyl methoxyacetate(-2.77); 3-Hydroxy-2-methylpropanoate(-2.77); (R)-3-Hydroxybutanoate(-2.77); (S)-3-Hydroxybutanoate(-2.77);	440864; 10413; 440873; 80507; 87; 92135; 94318;	2-Hydroxybutyric acid(-2.38); (R)-3-Hydroxybutyric acid(-2.38); (S)-3-Hydroxyisobutyric acid(-2.38); (R)-3-Hydroxyisobutyric acid(-2.38); 3-Hydroxybutyric acid(-2.38); (S)-3-Hydroxybutyric acid(-2.38); 4-Hydroxybutyric acid(-2.38); Alpha-Hydroxyisobutyric acid(-2.38);	HMDB00008; HMDB00011; HMDB00023; HMDB00336; HMDB00357; HMDB00442; HMDB00710; HMDB00729;		103.04	9.79444	0.000995202	0.000918949	0.000942415	0.000980135	0.000944155	0.000921537	0.000897475	0.000706918	0.000857892	0.000770044	0.000830767	0.000784489	0.000721562	0.00080917	0.000787172	0.000788282	0.000901132	0.000855013	0.00120352	0.00110524	0.00120616	0.00119821	0.00128157	0.00128398	0.00117312	0.00102354	0.0012317	0.00112332	0.00119653	0.00105318	0.0011334	0.00130977	0.00119161	0.00127972
A_0011	105.002	10.6715		A_0008	(Methylthio)acetic acid	(Methylthio)acetic acid	75551		S-Methylthioglycolate(-6.05);	75551;				105.002	10.6517	N.D.	N.D.	N.D.	N.D.	N.D.	N.D.	4.93846e-05	N.D.	7.20698e-05	N.D.	N.D.	4.25111e-05	N.D.	N.D.	N.D.	N.D.	N.D.	N.D.	N.D.	N.D.	N.D.	N.D.	N.D.	N.D.	N.D.	N.D.	3.6318e-05	N.D.	N.D.	N.D.	3.63286e-05	N.D.	N.D.	N.D.
A_0012	105.02	10.4278		A_0009	Glyceric acid	Glyceric acid	439194	HMDB0000139,HMDB0006372	D-Glycerate(-3.98);	439194;	Glyceric acid(-3.48); L-Glyceric acid(-3.48);	HMDB00139; HMDB06372;		105.02	10.4086	N.D.	7.90371e-05	N.D.	N.D.	N.D.	N.D.	0.000114532	N.D.	N.D.	N.D.	N.D.	N.D.	N.D.	N.D.	N.D.	N.D.	N.D.	N.D.	N.D.	N.D.	N.D.	N.D.	N.D.	N.D.	N.D.	N.D.	N.D.	N.D.	N.D.	N.D.	N.D.	N.D.	N.D.	N.D.
A_0013	112.041	15.019
A_0014	115.004	25.2852		A_0010	Fumaric acid	Fumaric acid	444972	HMDB0000134	Fumarate(-1.27); Formylpyruvate(-1.25); Maleic acid(-1.25);	444972; 150875; 444266;	Fumaric acid(-1.63); Maleic acid(-1.63);	HMDB00134; HMDB00176;		115.004	25.2591	N.D.	N.D.	N.D.	N.D.	N.D.	N.D.	N.D.	N.D.	N.D.	N.D.	N.D.	N.D.	N.D.	N.D.	N.D.	N.D.	N.D.	N.D.	N.D.	0.000329242	N.D.	N.D.	0.000420823	N.D.	N.D.	N.D.	0.000413271	0.000423302	0.000423507	0.00038623	0.000382272	0.000385031	0.000367132	0.000528099
A_0015	115.04	10.2466		A_0011	2-Oxoisovaleric acid	2-KIV	49	HMDB0000019	3-Methyl-2-oxobutanoic acid(-2.51); 3-Oxopentanoic acid(-2.53); 5-Oxopentanoate(-2.53); 2-Oxopentanoic acid(-2.53);	49; 439684; 439963; 74563;	Alpha-ketoisovaleric acid(-2.18); Methylacetoacetic acid(-2.18); Levulinic acid(-2.18); 2-Oxovaleric acid(-2.18); 2-Methylacetoacetic acid(-2.18); Glutarate semialdehyde(-2.18);	HMDB00019; HMDB00310; HMDB00720; HMDB01865; HMDB03771; HMDB12233;		115.04	10.2323	N.D.	N.D.	N.D.	N.D.	N.D.	N.D.	N.D.	N.D.	N.D.	N.D.	N.D.	N.D.	N.D.	N.D.	N.D.	N.D.	N.D.	N.D.	N.D.	N.D.	N.D.	0.000188583	N.D.	N.D.	N.D.	N.D.	N.D.	N.D.	N.D.	N.D.	N.D.	N.D.	N.D.	N.D.
A_0016	116.036	9.5958		A_0012	N-Acetylglycine	N-Acetylglycine	10972	HMDB0000532	2-Amino-3-oxobutanoate(-4.15); L-Aspartate 4-semialdehyde(-4.15); L-2-Amino-3-oxobutanoic acid(-4.15);	219; 439235; 440033;	Acetylglycine(-4.19); L-2-Amino-3-oxobutanoic acid(-4.19); L-Aspartate-semialdehyde(-4.19);	HMDB00532; HMDB06454; HMDB12249;		116.036	9.58798	8.34139e-05	7.78008e-05	7.2392e-05	8.50863e-05	8.97285e-05	8.53047e-05	7.21904e-05	7.21488e-05	6.3591e-05	7.47631e-05	9.58917e-05	7.21634e-05	6.33273e-05	N.D.	N.D.	7.03191e-05	N.D.	5.67038e-05	0.000203688	0.000170108	0.000158466	0.000239759	0.00022926	0.000240645	0.000185261	0.000161526	0.000178854	0.000176942	0.00018816	0.000171767	0.000172789	0.000162799	0.000155146	0.00016705
A_0017	117.02	21.0658
A_0018	117.056	9.26752		A_0014	2-Hydroxyvaleric acid	2-Hydroxyvaleric acid	98009	HMDB0001863	5-Hydroxypentanoate(0.57);	25945;	3-Hydroxy-2-methyl-[R-(R,S)]-butanoic acid(0.54); 2-Methyl-3-hydroxybutyric acid(0.54); 2-Ethylhydracrylic acid(0.54); 2-Hydroxy-3-methylbutyric acid(0.54); 3-Hydroxy-2-methyl-[S-(R,R)]-butanoic acid(0.54); 3-Hydroxyvaleric acid(0.54); Erythronilic acid(0.54); 3-Hydroxyisovaleric acid(0.54); 2-Hydroxyvaleric acid(0.54); 2-Hydroxy-2-methylbutyric acid(0.54); 4-Hydroxyisovaleric acid(0.54);	HMDB00351; HMDB00354; HMDB00396; HMDB00407; HMDB00410; HMDB00531; HMDB00642; HMDB00754; HMDB01863; HMDB01987; HMDB02011;		117.056	9.25774	4.36133e-05	N.D.	4.82275e-05	N.D.	N.D.	6.31202e-05	4.83785e-05	4.62975e-05	5.88104e-05	N.D.	N.D.	4.57738e-05	N.D.	N.D.	N.D.	N.D.	N.D.	4.8713e-05	5.6063e-05	N.D.	N.D.	6.4868e-05	4.49781e-05	6.34133e-05	3.81421e-05	N.D.	5.83918e-05	5.90765e-05	4.5139e-05	4.08314e-05	4.60953e-05	N.D.	5.54239e-05	7.02481e-05
A_0019	117.056	9.17474		A_0015					5-Hydroxypentanoate(-2.52);	25945;	3-Hydroxy-2-methyl-[R-(R,S)]-butanoic acid(-2.55); 2-Methyl-3-hydroxybutyric acid(-2.55); 2-Ethylhydracrylic acid(-2.55); 2-Hydroxy-3-methylbutyric acid(-2.55); 3-Hydroxy-2-methyl-[S-(R,R)]-butanoic acid(-2.55); 3-Hydroxyvaleric acid(-2.55); Erythronilic acid(-2.55); 3-Hydroxyisovaleric acid(-2.55); 2-Hydroxyvaleric acid(-2.55); 2-Hydroxy-2-methylbutyric acid(-2.55); 4-Hydroxyisovaleric acid(-2.5…	HMDB00351; HMDB00354; HMDB00396; HMDB00407; HMDB00410; HMDB00531; HMDB00642; HMDB00754; HMDB01863; HMDB01987; HMDB02011;		117.056	9.17931	N.D.	N.D.	N.D.	N.D.	N.D.	N.D.	N.D.	N.D.	N.D.	N.D.	N.D.	N.D.	N.D.	N.D.	N.D.	N.D.	N.D.	N.D.	N.D.	N.D.	N.D.	N.D.	N.D.	N.D.	N.D.	N.D.	N.D.	N.D.	N.D.	N.D.	N.D.	N.D.	N.D.	N.D.
A_0020	117.056	9.01348
A_0021	124.992	11.6826		A_0016	Isethionic acid	Isethionic acid	7866	HMDB0003903	2-Hydroxyethanesulfonate(0.9);	7866;	2-Hydroxyethanesulfonate(0.72);	HMDB03903;		124.991	11.6708	N.D.	N.D.	N.D.	N.D.	N.D.	2.84349e-05	N.D.	N.D.	N.D.	N.D.	N.D.	1.94803e-05	2.33107e-05	N.D.	N.D.	2.97465e-05	N.D.	2.47407e-05	N.D.	N.D.	N.D.	N.D.	3.33266e-05	N.D.	4.18755e-05	3.25478e-05	2.92431e-05	4.31824e-05	2.81753e-05	3.98499e-05	4.85598e-05	N.D.	N.D.	5.83584e-05
A_0022	128.036	9.53699		A_0017	5-Oxoproline	Oxoproline	7405	HMDB0000267	5-Oxoproline(-3.64); 4-Oxoproline(-3.59); L-1-Pyrroline-3-hydroxy-5-carboxylate(-3.59); 5-Oxo-D-proline(-3.59); 1-Pyrroline-4-hydroxy-2-carboxylate(-3.59);	7405; 107541; 11966267; 439685; 440282;	Pyroglutamic acid(-3.69); Pyrrolidonecarboxylic acid(-3.69); Pyrroline hydroxycarboxylic acid(-3.69); N-Acryloylglycine(-3.69); 1-Pyrroline-4-hydroxy-2-carboxylate(-3.69);	HMDB00267; HMDB00805; HMDB01369; HMDB01843; HMDB02234;		128.036	9.53008	0.00158421	0.00149888	0.0015845	0.00157563	0.00152675	0.00153566	0.00180694	0.00178891	0.00193407	0.00125811	0.00157172	0.00143703	0.00158765	0.00156338	0.00162844	0.00136763	0.00145978	0.00146147	0.00264611	0.00252036	0.00276261	0.00240924	0.00280337	0.00270834	0.00313723	0.00254651	0.00271036	0.0026706	0.00286491	0.00228175	0.0028161	0.00349777	0.00289539	0.00309171
A_0023	129.017	10.8042
A_0024	129.056	9.59435		A_0018	4-Methyl-2-oxovaleric acid 3-Methyl-2-oxovaleric acid	2-Oxoleucine 2K3MVA	70 47	HMDB0000695 HMDB0000491	4-Methyl-2-oxopentanoate(0); 3-Methyl-2-oxopentanoate(0); 2-Hydroxyethyl methacrylate(0); 2-Oxohexanoic acid(0); 5-Oxohexanoic acid(0); (S)-3-Methyl-2-oxopentanoic acid(0); (R)-Pantolactone(0); 3-Oxohexanoic acid(0); 6-Hydroxyhexan-6-olide(0); beta-Ketoisocaproate(0); (3R)-3-Methyl-2-oxopentanoic acid(0); Adipate semialdehyde(0); 1-Oxa-2-oxo-3-hydroxycycloheptane(0); Ethyl 3-oxobutanoate(0);	70; 47; 13360; 159664; 18407; 439286; 439368; 439658; 439955; 440024; 440877; 440918; 443044; 8868;	2-Methyl-3-ketovaleric acid(-0.1); 3-Methyl-2-oxovaleric acid(-0.1); Ketoleucine(-0.1); 2-Ketohexanoic acid(-0.1); Mevalonolactone(-0.1); 3-Oxohexanoic acid(-0.1);	HMDB00408; HMDB00491; HMDB00695; HMDB01864; HMDB06024; HMDB10717;		129.056	9.58104	0.000812379	0.000822869	0.000838752	0.000830412	0.00093799	0.000873823	0.000649629	0.000606646	0.000627972	0.000835987	0.000940026	0.000864329	0.00091844	0.000943311	0.000990535	0.00108625	0.000940345	0.00110734	0.00160526	0.00156214	0.00142064	0.00175697	0.00172493	0.00176376	0.00141015	0.00141562	0.0016045	0.00172279	0.00170973	0.00157476	0.00159052	0.00155591	0.00157675	0.00173381
A_0025	130.051	8.92322		A_0019	N-Acetylalanine	N-Acetylalanine	88064	HMDB0000766	cis-4-Hydroxy-L-proline(-3.46); (S)-4-Amino-5-oxopentanoate(-3.46); 5-Aminolevulinate(-3.46); L-Glutamate 5-semialdehyde(-3.46); 5-Amino-2-oxopentanoic acid(-3.46); 2-Amino-4-oxopentanoic acid(-3.46); cis-4-Hydroxy-D-proline(-3.46); 4-Hydroxy-L-proline(-3.46); trans-4-Hydroxy-D-proline(-3.46); trans-L-3-Hydroxyproline(-3.46); trans-4-Hydroxy-L-proline(-3.46);	; 129297; 137; 193305; 439402; 439983; 440014; 440015; 440074; 440575; 5810;	Hydroxyproline(-3.14); N-Acetyl-L-alanine(-3.14); Propionylglycine(-3.14); 5-Aminolevulinic acid(-3.14); L-Glutamic-gamma-semialdehyde(-3.14); 3-Hydroxy-L-proline(-3.14); 4-Hydroxy-L-proline(-3.14); 5-Amino-2-oxopentanoic acid(-3.14);	HMDB00725; HMDB00766; HMDB00783; HMDB01149; HMDB02104; HMDB02113; HMDB06055; HMDB06272;		130.051	8.92351	N.D.	1.55425e-05	1.94941e-05	2.27815e-05	N.D.	N.D.	N.D.	N.D.	1.32594e-05	N.D.	N.D.	N.D.	N.D.	N.D.	N.D.	N.D.	N.D.	N.D.	4.22096e-05	3.62373e-05	3.92305e-05	3.37935e-05	7.28216e-05	4.89962e-05	4.39946e-05	3.89158e-05	4.78266e-05	5.26614e-05	4.6114e-05	3.85739e-05	4.41785e-05	5.805e-05	4.65237e-05	5.03329e-05
A_0026	130.051	8.98988		A_0020	N-Acetyl-β-alanine	N-Acetyl-b-alanine	76406		N-Acetyl-beta-alanine(-3.52); cis-4-Hydroxy-L-proline(-3.56); (S)-4-Amino-5-oxopentanoate(-3.56); 5-Aminolevulinate(-3.56); L-Glutamate 5-semialdehyde(-3.56); 5-Amino-2-oxopentanoic acid(-3.56); 2-Amino-4-oxopentanoic acid(-3.56); cis-4-Hydroxy-D-proline(-3.56); 4-Hydroxy-L-proline(-3.56); trans-4-Hydroxy-D-proline(-3.56); trans-L-3-Hydroxyproline(-3.56); trans-4-Hydroxy-L-proline(-3.56);	76406; ; 129297; 137; 193305; 439402; 439983; 440014; 440015; 440074; 440575; 5810;	Hydroxyproline(-3.23); N-Acetyl-L-alanine(-3.23); Propionylglycine(-3.23); 5-Aminolevulinic acid(-3.23); L-Glutamic-gamma-semialdehyde(-3.23); 3-Hydroxy-L-proline(-3.23); 4-Hydroxy-L-proline(-3.23); 5-Amino-2-oxopentanoic acid(-3.23);	HMDB00725; HMDB00766; HMDB00783; HMDB01149; HMDB02104; HMDB02113; HMDB06055; HMDB06272;		130.051	8.98913	N.D.	4.56561e-05	N.D.	4.52451e-05	3.56174e-05	3.74144e-05	3.95748e-05	N.D.	N.D.	N.D.	3.60146e-05	N.D.	4.30276e-05	3.97811e-05	4.79407e-05	2.65088e-05	4.16024e-05	3.31156e-05	0.000123815	8.52094e-05	9.27733e-05	0.000130124	8.18172e-05	0.000122165	9.74742e-05	5.31681e-05	0.000100181	0.000111451	9.1643e-05	7.45958e-05	9.31034e-05	8.04764e-05	0.000106903	0.000114438
A_0027	131.047	9.29474
A_0028	131.071	8.91719		A_0021	2-Hydroxy-4-methylvaleric acid	2-Hydroxy-4-methylvaleric acid	439960	HMDB0000624	D-2-Hydroxyisocaproate(8.86); 1,1-Diethyl-2-hydroxy-2-nitrosohydrazine(-1.04); Paraldehyde(8.8); Ethyl (R)-3-hydroxybutanoate(8.8);	439960; 107754; 31264; 440030;	2-Hydroxy-3-methylpentanoic acid(9.13); (5R)-5-Hydroxyhexanoic acid(9.13); 5-Hydroxyhexanoic acid(9.13); D-Leucic acid(9.13); Leucinic acid(9.13); Hydroxyisocaproic acid(9.13); 2-Hydroxycaproic acid(9.13); 2-Ethyl-2-Hydroxybutyric acid(9.13); (R)-3-Hydroxyhexanoic acid(9.13);	HMDB00317; HMDB00409; HMDB00525; HMDB00624; HMDB00665; HMDB00746; HMDB01624; HMDB01975; HMDB10718;		131.07	8.92293	N.D.	N.D.	N.D.	N.D.	N.D.	N.D.	N.D.	N.D.	N.D.	N.D.	N.D.	N.D.	N.D.	N.D.	N.D.	N.D.	N.D.	N.D.	N.D.	N.D.	N.D.	N.D.	N.D.	N.D.	N.D.	N.D.	N.D.	4.68208e-05	N.D.	N.D.	N.D.	N.D.	4.0152e-05	N.D.
A_0029	131.072	8.65688		A_0022	6-Hydroxyhexanoic acid	6-Hydroxyhexanoic acid	14490		6-Hydroxyhexanoic acid(-7.16); Paraldehyde(-7.11); Ethyl (R)-3-hydroxybutanoate(-7.11);	14490; 31264; 440030;	2-Hydroxy-3-methylpentanoic acid(-6.78); (5R)-5-Hydroxyhexanoic acid(-6.78); 5-Hydroxyhexanoic acid(-6.78); D-Leucic acid(-6.78); Leucinic acid(-6.78); Hydroxyisocaproic acid(-6.78); 2-Hydroxycaproic acid(-6.78); 2-Ethyl-2-Hydroxybutyric acid(-6.78); (R)-3-Hydroxyhexanoic acid(-6.78);	HMDB00317; HMDB00409; HMDB00525; HMDB00624; HMDB00665; HMDB00746; HMDB01624; HMDB01975; HMDB10718;		131.072	8.6549	N.D.	N.D.	N.D.	N.D.	N.D.	N.D.	N.D.	N.D.	N.D.	N.D.	N.D.	N.D.	N.D.	N.D.	N.D.	N.D.	N.D.	N.D.	4.44825e-05	N.D.	5.50874e-05	N.D.	4.54921e-05	N.D.	N.D.	N.D.	4.35816e-05	5.47679e-05	N.D.	5.17263e-05	4.29919e-05	4.90057e-05	4.20736e-05	5.59805e-05
A_0030	133.015	21.3995		A_0023	Malic acid	Malic acid	525	HMDB0000156,HMDB0000744	2-Hydroxydicarboxylic acid(-1007572.84); (S)-Malate(-3.92); 3-Dehydro-L-threonate(-3.92); (R)-Malate(-3.92);	525; 222656; 439896; 92824;	L-Malic acid(-3.7); Malic acid(-3.7);	HMDB00156; HMDB00744;		133.015	21.3568	0.00200147	0.00213983	0.0022008	0.00247142	0.00256837	0.00255069	0.00228267	0.00183474	0.00205638	0.00204539	0.00258786	0.00232545	0.00212312	0.00226406	0.00222724	0.00234977	0.00271589	0.00236827	0.00324743	0.00301639	0.00314698	0.00362863	0.00396167	0.00410669	0.00290707	0.00239165	0.00349587	0.00390633	0.00390048	0.00372812	0.0036628	0.00374649	0.00369084	0.00489824
A_0031	135.03	9.28244		A_0024	Threonic acid	Threonic acid	5460407	HMDB0000943	Threonate(-2.69); Hypoxanthine(6.85);	5460407; 790;	Hypoxanthine(6.95); Erythronic acid(-2.92); Threonic acid(-2.92);	HMDB00157; HMDB00613; HMDB00943;		135.03	9.27749	0.000220856	0.000218125	0.000244996	0.000250279	0.000266739	0.000231793	0.000225207	0.000163177	0.000259054	0.000191924	0.00026326	0.000222344	0.000223588	0.000212358	0.000233544	0.000211767	0.000247659	0.000217211	0.000418308	0.000361648	0.000366872	0.000446598	0.000468371	0.000462429	0.000404528	0.000356004	0.000413459	0.000426749	0.000389483	0.000389665	0.000360639	0.000413087	0.000405464	0.000385919
A_0032	140.012	8.06391		A_0025	Ethanolamine phosphate	EAP	1015	HMDB0000224	Ethanolamine phosphate(2.1); 1-Hydroxy-2-aminoethylphosphonate(2.1);	1015; 440756;	O-Phosphoethanolamine(2.02);	HMDB00224;		140.012	8.07381	N.D.	N.D.	N.D.	N.D.	N.D.	N.D.	N.D.	N.D.	N.D.	N.D.	N.D.	N.D.	N.D.	N.D.	N.D.	N.D.	N.D.	N.D.	N.D.	N.D.	N.D.	N.D.	N.D.	2.31973e-05	N.D.	N.D.	N.D.	N.D.	N.D.	N.D.	N.D.	N.D.	N.D.	N.D.
A_0033	143.108	8.22683		A_0026	Octanoic acid	Octanoic acid	379	HMDB0000482	Octanoic acid(-3.89); Valproic acid(-3.86);	379; 3121;	Caprylic acid(-3.61); Valproic acid(-3.61);	HMDB00482; HMDB01877;		143.108	8.22867	N.D.	N.D.	N.D.	N.D.	N.D.	N.D.	N.D.	N.D.	N.D.	N.D.	N.D.	N.D.	N.D.	N.D.	N.D.	N.D.	N.D.	N.D.	N.D.	N.D.	N.D.	N.D.	N.D.	N.D.	N.D.	N.D.	N.D.	N.D.	N.D.	N.D.	N.D.	N.D.	N.D.	N.D.
A_0034	144.03	9.02616		A_0027					4-Oxoglutaramate(0.8); 2-Oxoglutaramate(0.8);	440726; 48;	2-Keto-glutaramic acid(0.84);	HMDB01552;		144.03	9.02275	N.D.	N.D.	N.D.	N.D.	4.42282e-05	N.D.	N.D.	N.D.	N.D.	3.59251e-05	N.D.	N.D.	3.7977e-05	N.D.	N.D.	N.D.	N.D.	N.D.	0.000147625	0.000112439	0.000137358	0.000130707	0.000161664	0.000138642	0.000140762	0.000111289	0.000159045	0.000139505	0.000154233	0.000143793	0.00014212	0.000156892	0.000161417	0.000157637
A_0035	144.031	9.35801		A_0028	XA0004	XA0004			4-Oxoglutaramate(-0.99); 2-Oxoglutaramate(-0.99);	440726; 48;	2-Keto-glutaramic acid(-0.95);	HMDB01552;		144.03	9.35302	5.05877e-05	5.40454e-05	4.92428e-05	N.D.	3.92379e-05	4.52494e-05	5.48345e-05	4.01871e-05	3.71624e-05	4.13462e-05	N.D.	N.D.	4.65242e-05	N.D.	4.00361e-05	N.D.	N.D.	4.05686e-05	0.00035705	0.000282444	0.000319507	0.000265007	0.000291715	0.000299831	0.000315429	0.000275544	0.000334597	0.000253924	0.000266934	0.000226732	0.000375791	0.000311477	0.000349636	0.000269301
A_0036	144.067	8.53994		A_0029	4-Acetamidobutanoic acid	4-Acetamidobutanoic acid	18189	HMDB0003681	4-Acetamidobutanoate(-6.9); L-2-Aminoadipate 6-semialdehyde(-6.88); 6-Amino-2-oxohexanoate(-6.88); (S)-5-Amino-3-oxohexanoic acid(-6.88); 2-Amino-5-oxohexanoate(-6.88);	18189; 160603; 439954; 440077; 440805;	Isobutyrylglycine(-6.89); N-Butyrylglycine(-6.89); Allysine(-6.89); 4-Acetamidobutanoic acid(-6.89); (S)-5-Amino-3-oxohexanoate(-6.89); 2-Keto-6-aminocaproate(-6.89);	HMDB00730; HMDB00808; HMDB01263; HMDB03681; HMDB12131; HMDB12151;		144.068	8.60258	N.D.	1.46594e-05	N.D.	N.D.	N.D.	N.D.	N.D.	N.D.	N.D.	N.D.	N.D.	N.D.	N.D.	N.D.	N.D.	N.D.	N.D.	N.D.	3.13866e-05	3.43737e-05	4.00542e-05	4.3213e-05	N.D.	3.2086e-05	2.08873e-05	N.D.	N.D.	N.D.	2.6713e-05	N.D.	3.30426e-05	2.78714e-05	N.D.	3.5669e-05
A_0037	145.015	21.4682		A_0030	2-Oxoglutaric acid	2-OG	51	HMDB0000208	2-Oxoglutarate(0.16); Oxaloacetate 4-methyl ester(0.19); Diallyl disulfide(6.35); Methyloxaloacetate(0.19); Dehydro-D-arabinono-1,4-lactone(0.19); 5-Hydroxy-2,4-dioxopentanoate(0.19);	51; 128843; 16590; 440890; 54675775; 6326997;	Oxoglutaric acid(0.39);	HMDB00208;		145.014	21.4137	0.000983764	0.000827549	0.000903326	0.00083073	0.000922041	0.000888261	0.000707566	0.000582048	0.000584586	0.000882512	0.000908541	0.0009981	0.0010416	0.00103258	0.000973186	0.00108747	0.00105223	0.00108721	0.000826551	0.000764296	0.000731169	0.000974185	0.000976752	0.00104659	0.000698464	0.000759009	0.000854747	0.000883371	0.000899563	0.000933429	0.000857099	0.000850908	0.000870094	0.00111287
A_0038	145.051	14.9196		A_0031	Adipic acid	Adipic acid	196	HMDB0000448	Adipate(-2.98); (R)-3-Hydroxy-3-methyl-2-oxopentanoate(-2.94); 2-Aceto-2-hydroxybutanoate(-2.94); 3-Hydroxy-5-oxohexanoate(-2.94); 2-Dehydropantoate(-2.94); Mevaldate(-2.94); 3-Hydroxy-3-methyl-2-oxopentanoic acid(-2.94); (S)-2-Aceto-2-hydroxybutanoate(-2.94); 4-Hydroxy-2-oxohexanoic acid(-2.94); (R)-4-Dehydropantoate(-2.94);	196; 11954026; 21; 376; 38; 439307; 440269; 440875; 441164; 5460160;	2-Methylglutaric acid(-2.89); Adipic acid(-2.89); Methylglutaric acid(-2.89); Monomethyl glutaric acid(-2.89); 2,2-Dimethylsuccinic acid(-2.89); Solerol(-2.89); (S)-2-Aceto-2-hydroxybutanoic acid(-2.89);	HMDB00422; HMDB00448; HMDB00752; HMDB00858; HMDB02074; HMDB02173; HMDB06900;		145.051	14.901	N.D.	N.D.	N.D.	N.D.	N.D.	N.D.	N.D.	N.D.	N.D.	N.D.	N.D.	N.D.	N.D.	N.D.	N.D.	N.D.	N.D.	N.D.	N.D.	N.D.	N.D.	N.D.	4.97757e-05	N.D.	N.D.	N.D.	N.D.	N.D.	N.D.	N.D.	9.39249e-05	N.D.	N.D.	N.D.
A_0039	147.03	17.4915		A_0032	Citramalic acid	Citramalic acid	1081	HMDB0000426	Citramalate(1.42); D-Arabinono-1,4-lactone(1.41); L-Arabinono-1,4-lactone(1.41); 2-Dehydro-3-deoxy-L-arabinonate(1.41); (R)-2-Hydroxyglutarate(1.41); D-Xylonolactone(1.41); (R)-2-Methylmalate(1.41); D-Xylono-1,4-lactone(1.41); L-Xylono-1,4-lactone(1.41); (S)-2-Hydroxyglutarate(1.41); L-Arabinono-1,5-lactone(1.41); L-threo-3-Methylmalate(1.41); D-threo-3-Methylmalate(1.41); D-erythro-3-Methylmalat…	1081; 17723; 191190; 192781; 439391; 439692; 439766; 439799; 439873; 439939; 440661; 440889; 440891; 440892; 441696; 5280626;	Citramalic acid(1.21); 3-Hydroxyglutaric acid(1.21); D-2-Hydroxyglutaric acid(1.21); L-2-Hydroxyglutaric acid(1.21); Ribonolactone(1.21); D-Xylono-1,5-lactone(1.21);	HMDB00426; HMDB00428; HMDB00606; HMDB00694; HMDB01900; HMDB11676;		147.03	17.4451	N.D.	N.D.	N.D.	N.D.	N.D.	N.D.	N.D.	N.D.	N.D.	N.D.	N.D.	N.D.	N.D.	N.D.	4.21919e-05	N.D.	N.D.	N.D.	N.D.	N.D.	N.D.	N.D.	N.D.	N.D.	N.D.	N.D.	N.D.	8.20561e-05	N.D.	N.D.	N.D.	N.D.	N.D.	N.D.
A_0040	147.03	17.0427		A_0033	2-Hydroxyglutaric acid	2-Hydroxyglutaric acid	43	HMDB0000606,HMDB0000694	2-Hydroxyglutarate(-1.65); D-Arabinono-1,4-lactone(-1.46); L-Arabinono-1,4-lactone(-1.46); 2-Dehydro-3-deoxy-L-arabinonate(-1.46); (R)-2-Hydroxyglutarate(-1.46); D-Xylonolactone(-1.46); (R)-2-Methylmalate(-1.46); D-Xylono-1,4-lactone(-1.46); L-Xylono-1,4-lactone(-1.46); (S)-2-Hydroxyglutarate(-1.46); L-Arabinono-1,5-lactone(-1.46); L-threo-3-Methylmalate(-1.46); D-threo-3-Methylmalate(-1.46); D-e…	43; 17723; 191190; 192781; 439391; 439692; 439766; 439799; 439873; 439939; 440661; 440889; 440891; 440892; 441696; 5280626;	Citramalic acid(-1.67); 3-Hydroxyglutaric acid(-1.67); D-2-Hydroxyglutaric acid(-1.67); L-2-Hydroxyglutaric acid(-1.67); Ribonolactone(-1.67); D-Xylono-1,5-lactone(-1.67);	HMDB00426; HMDB00428; HMDB00606; HMDB00694; HMDB01900; HMDB11676;		147.03	17.0189	N.D.	N.D.	7.64532e-05	N.D.	N.D.	7.80859e-05	N.D.	N.D.	N.D.	N.D.	N.D.	N.D.	N.D.	8.56158e-05	N.D.	N.D.	N.D.	6.63849e-05	N.D.	0.000130868	0.000131592	0.00018062	0.000153268	0.000173763	0.000148936	N.D.	0.000147913	0.000137973	0.000150236	0.000175889	0.000142302	0.00013345	0.000140481	0.000182903
A_0041	150.978	16.161
A_0042	151.027	8.42773
A_0043	151.042	9.10445
A_0044	152.996	9.52614		A_0034	XA0008				Propanoyl phosphate(-2.11); Hydroxyacetone phosphate(-2.11); Glycerol 1,2-cyclic phosphate(-2.11);	1034; 150865; 440171;				152.996	9.52011	N.D.	2.82591e-05	N.D.	N.D.	N.D.	N.D.	N.D.	N.D.	N.D.	2.16845e-05	N.D.	N.D.	N.D.	N.D.	N.D.	N.D.	N.D.	2.33577e-05	0.000125547	0.000146295	0.000149199	0.000132067	0.000131679	0.000118588	0.000118664	0.00011513	0.000137442	9.56523e-05	0.000122451	0.000125733	0.000153621	0.000154862	0.000134514	0.000135939
A_0045	153.555	10.2025
A_0046	157.087	8.33014
A_0047	157.123	8.16567		A_0035	Pelargonic acid	Pelargonic acid	8158	HMDB0000847	Nonanoic acid(-0.95);	8158;	Oenanthic ether(-1.1); Pelargonic acid(-1.1);	HMDB00798; HMDB00847;		157.124	8.17052	N.D.	8.5572e-05	N.D.	N.D.	N.D.	N.D.	6.68243e-05	8.89914e-05	N.D.	0.000115786	N.D.	7.37947e-05	6.0802e-05	N.D.	N.D.	N.D.	N.D.	7.71418e-05	N.D.	N.D.	5.72497e-05	N.D.	N.D.	N.D.	N.D.	N.D.	N.D.	N.D.	8.13088e-05	N.D.	N.D.	N.D.	N.D.	N.D.
A_0048	159.103	7.93787		A_0036	8-Hydroxyoctanoic acid	8-Hydroxyoctanoic acid	69820		3-Hydroxyvalproic acid(-2.14); 4-Hydroxyvalproic acid(-2.14); 5-Hydroxyvalproic acid(-2.14); Rengyol(-2.14); Ethyl (R)-3-hydroxyhexanoate(-2.14); Ethyl (S)-3-hydroxyhexanoate(-2.14);	134459; 134467; 135244; 363707; 440150; 440151;	7-Hydroxyoctanoic acid(-1.89); Hydroxyoctanoic acid(-1.89); 3-Hydroxyoctanoic acid(-1.89); (R)-2-Hydroxycaprylic acid(-1.89); (R)-3-Hydroxyoctanoic acid(-1.89);	HMDB00486; HMDB00711; HMDB01954; HMDB02264; HMDB10722;		159.103	7.94395	N.D.	N.D.	2.19308e-05	N.D.	4.05099e-05	2.49136e-05	N.D.	1.8096e-05	1.74988e-05	1.68298e-05	3.02699e-05	3.2819e-05	N.D.	2.93073e-05	N.D.	N.D.	N.D.	N.D.	6.47214e-05	4.60731e-05	5.19984e-05	6.81696e-05	5.82573e-05	4.21671e-05	5.20669e-05	6.33771e-05	5.23546e-05	7.57367e-05	5.15735e-05	5.26097e-05	5.45842e-05	N.D.	4.02531e-05	4.9243e-05
A_0049	159.103	8.15149
A_0050	161.045	15.5125		A_0038	3-Hydroxy-3-methylglutaric acid	3-Hydroxy-3-methylglutaric acid	1662		3-Hydroxy-3-methylglutarate(-1.93); (S)-2-(Hydroxymethyl)glutarate(-1.93); 2-Deoxy-scyllo-inosose(-1.93); 1,5-Anhydro-D-fructose(-1.93); 3,6-Anhydroglucose(-1.93); 3,6-Anhydrogalactose(-1.93); 2-Hydroxyadipate(-1.93); Diethyl pyrocarbonate(-1.93); Lichenin(-1.93); (R)-3,3-Dimethylmalate(-1.93); 3-Ethylmalate(-1.93); (R)-2-Ethylmalate(-1.93); (2R,3S)-2,3-Dimethylmalate(-1.93); D-Fucono-1,4-lactone…	1662; 10261389; 10583108; 126517; 16069993; 16069996; 193530; 3051; 439241; 439392; 439619; 439736; 440075; 440926; 445948; 5459929; 5459931; 5460219; 6857359;	2-Hydroxyadipic acid(-1.77); 3-Hydroxyadipic acid(-1.77); 3-Hydroxymethylglutaric acid(-1.77); 2(R)-Hydroxyadipic acid(-1.77); Glucosan(-1.77);	HMDB00321; HMDB00345; HMDB00355; HMDB00368; HMDB00640;		161.046	15.4797	N.D.	N.D.	N.D.	N.D.	N.D.	N.D.	N.D.	N.D.	N.D.	N.D.	N.D.	N.D.	N.D.	N.D.	N.D.	N.D.	N.D.	N.D.	N.D.	N.D.	N.D.	N.D.	N.D.	N.D.	N.D.	N.D.	N.D.	N.D.	6.4735e-05	N.D.	N.D.	N.D.	N.D.	N.D.
A_0051	165.02	15.383		A_0039	Phthalic acid	Phthalic acid	1017	HMDB0002107	Phthalate(-1.18); 4-Hydroxyphenylglyoxylate(-1.18); 4-Formylsalicylic acid(-1.18); 3-Formylsalicylic acid(-1.18);	1017; 355; 656876; 69117;	Phthalic acid(-1.11); Benzoquinoneacetic acid(-1.11); Terephthalic acid(-1.11);	HMDB02107; HMDB02334; HMDB02428;		165.019	15.3472	N.D.	7.99202e-05	7.62502e-05	N.D.	7.2409e-05	N.D.	7.6718e-05	8.18627e-05	9.7867e-05	6.58627e-05	N.D.	7.83049e-05	7.67309e-05	8.11957e-05	9.63947e-05	N.D.	N.D.	7.72186e-05	0.000182043	0.00021732	0.000199962	0.000200625	0.000237827	0.000226662	0.00023198	0.000173858	0.000251962	0.000204039	0.000231642	0.00021623	0.000193144	0.000201283	0.000200861	0.000217779
A_0052	165.02	16.6796		A_0040	Terephthalic acid	Terephthalic acid	7489	HMDB0002428	Terephthalate(-2.91); 4-Hydroxyphenylglyoxylate(-2.81); 4-Formylsalicylic acid(-2.81); 3-Formylsalicylic acid(-2.81);	7489; 355; 656876; 69117;	Phthalic acid(-2.75); Benzoquinoneacetic acid(-2.75); Terephthalic acid(-2.75);	HMDB02107; HMDB02334; HMDB02428;		165.02	16.6341	0.000379129	0.000338226	0.000345715	0.000366199	0.000361849	0.000368333	0.000338733	0.000313507	0.00037884	0.000322436	0.000371636	0.000315235	0.00036015	0.000358991	0.000322342	0.000343299	0.000368013	0.000323627	0.000384324	0.000305946	0.000379125	0.000323757	0.000395464	0.000371591	0.000382531	0.000301117	0.000352615	0.000334256	0.000378661	0.00035011	0.000399523	0.000372941	0.000349231	0.000337072
A_0053	165.042	8.64674		A_0041					D-Arabinonate(-3.06); D-Ribonate(-3.06); L-Lyxonate(-3.06); L-Arabinonate(-3.06); D-Xylonate(-3.06); 7-Methylxanthine(5.36); L-Xylonate(-3.06); 3-Methylxanthine(5.36); 1-Methylxanthine(5.36);	122045; 5460677; 644110; 6602426; 6602431; 68374; 6971043; 70639; 80220;	Arabinonic acid(-2.79); Ribonic acid(-2.79); 3-Methylxanthine(5.19); 7-Methylxanthine(5.19); 1-Methylxanthine(5.19);	HMDB00539; HMDB00867; HMDB01886; HMDB01991; HMDB10738;		165.041	8.65007	6.20258e-05	5.81077e-05	7.39149e-05	N.D.	6.30154e-05	7.50048e-05	5.33253e-05	4.23023e-05	5.8179e-05	N.D.	7.19187e-05	N.D.	5.15748e-05	5.64045e-05	N.D.	7.15332e-05	N.D.	4.46408e-05	N.D.	N.D.	7.04295e-05	8.62317e-05	7.94184e-05	7.31692e-05	N.D.	7.53046e-05	7.96166e-05	N.D.	9.32028e-05	N.D.	6.48073e-05	8.55523e-05	N.D.	5.88538e-05
A_0054	166.015	15.7538		A_0042	Quinolinic acid	Quinolinic acid	1066	HMDB0000232	Pyridine-2,3-dicarboxylate(-2.87); o-Nitrobenzoate(-2.86);	1066; 11087;	Quinolinic acid(-3.16);	HMDB00232;		166.015	15.7317	N.D.	N.D.	N.D.	N.D.	N.D.	N.D.	N.D.	N.D.	N.D.	N.D.	N.D.	N.D.	N.D.	N.D.	N.D.	N.D.	N.D.	N.D.	N.D.	N.D.	N.D.	N.D.	N.D.	N.D.	N.D.	N.D.	N.D.	N.D.	N.D.	N.D.	N.D.	N.D.	N.D.	N.D.
A_0055	166.018	9.4752
A_0056	167.021	8.95852		A_0044	Uric acid	Uric acid	1175	HMDB0000289	Urate(-1.03);	1175;	Uric acid(-0.81);	HMDB00289;		167.021	8.9606	0.000427299	0.000454441	0.000427041	0.000517193	0.000508722	0.000517374	0.000603599	0.000516322	0.000627521	0.000393477	0.00044731	0.000397666	0.000387345	0.000434709	0.00043547	0.000398137	0.000511177	0.000392009	5.01104e-05	5.20781e-05	3.78919e-05	8.58433e-05	0.000125339	0.000145038	5.36814e-05	3.67931e-05	4.17893e-05	0.000114706	0.000130445	9.43244e-05	4.68256e-05	6.73713e-05	4.45009e-05	0.00012821
A_0057	168.045	7.69798
A_0058	168.991	12.74
A_0059	171.007	12.1904		A_0047	Glycerol 3-phosphate	G3P	439162	HMDB0000126	sn-Glycerol 3-phosphate(-0.86); Glycerol 2-phosphate(-0.85); Glycerol 1-phosphate(-0.85); DL-Glycerol 1-phosphate(-0.85);	439162; 2526; 439276; 754;	Glycerol 3-phosphate(-1.01); Beta-Glycerophosphoric acid(-1.01);	HMDB00126; HMDB02520;		171.007	12.1768	7.86713e-05	9.4138e-05	9.33075e-05	8.46624e-05	0.000132782	0.000128705	8.25033e-05	7.89642e-05	7.00854e-05	0.00010373	0.000100421	0.000124463	9.41168e-05	9.85879e-05	9.46495e-05	0.000100875	0.000115683	9.2816e-05	0.000677951	0.000639433	0.000604211	0.000510204	0.000505039	0.000554351	0.000608961	0.000645496	0.000667497	0.000498081	0.000527727	0.000511178	0.000747018	0.000696047	0.000789082	0.000678107
A_0060	171.028	10.8363
A_0061	172.997	10.8822		A_0048										172.998	10.8398	N.D.	N.D.	0.000105085	N.D.	N.D.	N.D.	N.D.	N.D.	N.D.	N.D.	N.D.	N.D.	N.D.	N.D.	N.D.	N.D.	N.D.	7.61429e-05	8.49604e-05	0.000123207	N.D.	N.D.	N.D.	N.D.	N.D.	N.D.	N.D.	0.000106759	N.D.	N.D.	N.D.	N.D.	0.000128446	N.D.
A_0062	173.009	27.9911		A_0049	cis-Aconitic acid	cis-Aconitic acid	643757	HMDB0000072	cis-Aconitate(-2.87); Dehydroascorbate(-2.86); trans-Aconitate(-2.86);	643757; 440667; 444212;	cis-Aconitic acid(-2.66); trans-Aconitic acid(-2.66); Dehydroascorbic acid(-2.66);	HMDB00072; HMDB00958; HMDB01264;		173.01	28.0514	N.D.	N.D.	0.000210069	N.D.	N.D.	N.D.	N.D.	N.D.	N.D.	N.D.	N.D.	N.D.	N.D.	N.D.	N.D.	N.D.	N.D.	N.D.	0.00038454	0.000461042	N.D.	0.000533995	N.D.	0.00048877	0.000437726	0.000463047	0.000513546	N.D.	0.000458117	0.000485265	0.000505588	0.00045148	0.000500736	0.000460526
A_0063	173.081	12.8161		A_0050	Suberic acid	Suberic acid	10457	HMDB0000893	Suberic acid(3.47); Dimethyl adipate(3.44); 2-Propylglutaric acid(3.44);	10457; 12329; 134970;	Suberic acid(3.46); Ethyladipic acid(3.46);	HMDB00893; HMDB02023;		173.081	12.8161	N.D.	N.D.	N.D.	N.D.	N.D.	N.D.	N.D.	N.D.	N.D.	N.D.	N.D.	N.D.	N.D.	N.D.	N.D.	N.D.	N.D.	N.D.	N.D.	N.D.	N.D.	N.D.	N.D.	N.D.	N.D.	N.D.	N.D.	N.D.	N.D.	N.D.	5.46754e-05	N.D.	N.D.	N.D.
A_0064	174.041	14.599		A_0051	N-Acetylaspartic acid	N-Acetylaspartic acid	65065	HMDB0000812	N-Acetyl-L-aspartate(-2.47); N-Formyl-L-glutamate(-2.45); 2-Amino-3-oxoadipate(-2.45); 7-Cyano-7-deazaguanine(4.96);	65065; 439376; 440714; 446357;	N-Acetyl-L-aspartic acid(-2.65); N-Formyl-L-glutamic acid(-2.65);	HMDB00812; HMDB03470;		174.041	14.599	N.D.	N.D.	N.D.	N.D.	N.D.	N.D.	N.D.	N.D.	N.D.	N.D.	N.D.	N.D.	N.D.	N.D.	N.D.	N.D.	N.D.	N.D.	N.D.	N.D.	N.D.	N.D.	N.D.	N.D.	N.D.	N.D.	N.D.	N.D.	N.D.	N.D.	N.D.	N.D.	N.D.	N.D.
A_0065	175.026	8.38048		A_0052	Ascorbic acid	Ascorbic acid	54670067	HMDB0000044	Ascorbate(-3.07); D-Glucurono-6,2-lactone(-3.05); D-Galacturonolactone(-3.05); 2-Hydroxy-3-oxoadipate(-3.05); L-xylo-Hexulonolactone(-3.05); Parapyruvate(-3.05); (4S)-4,6-Dihydroxy-2,5-dioxohexanoate(-3.05); (4S,5S)-4,5-Dihydroxy-2,6-dioxohexanoate(-3.05); 2-Dehydro-D-glucono-1,5-lactone(-3.05); 5-Dehydro-4-deoxy-D-glucuronate(-3.05);	54670067; 22856234; 40565690; 439945; 439966; 440249; 440303; 440352; 441019; 5460049;	Ascorbic acid(-3.11); D-Glucurono-6,3-lactone(-3.11);	HMDB00044; HMDB06355;		175.025	8.37848	N.D.	N.D.	N.D.	N.D.	N.D.	N.D.	N.D.	N.D.	N.D.	N.D.	N.D.	N.D.	N.D.	N.D.	N.D.	N.D.	N.D.	N.D.	0.000100654	0.000104156	0.000104409	0.000102254	9.56962e-05	N.D.	8.36502e-05	9.93616e-05	9.31062e-05	8.78009e-05	N.D.	7.68533e-05	8.07809e-05	8.86901e-05	0.000108117	0.000108097
A_0066	175.026	17.3689		A_0053					D-Glucurono-6,2-lactone(-4.35); D-Galacturonolactone(-4.35); 2-Hydroxy-3-oxoadipate(-4.35); L-xylo-Hexulonolactone(-4.35); Parapyruvate(-4.35); (4S)-4,6-Dihydroxy-2,5-dioxohexanoate(-4.35); (4S,5S)-4,5-Dihydroxy-2,6-dioxohexanoate(-4.35); 2-Dehydro-D-glucono-1,5-lactone(-4.35); 5-Dehydro-4-deoxy-D-glucuronate(-4.35);	22856234; 40565690; 439945; 439966; 440249; 440303; 440352; 441019; 5460049;	Ascorbic acid(-4.41); D-Glucurono-6,3-lactone(-4.41);	HMDB00044; HMDB06355;		175.026	17.32	0.000156599	0.000172469	0.000190372	0.000170279	0.000200005	0.000182934	0.00016878	0.000166545	0.000171741	0.000176713	0.000204598	0.00017753	0.000155113	0.000201212	0.000207161	0.000164617	0.000206165	0.000191471	N.D.	N.D.	N.D.	N.D.	0.000110603	0.000140485	N.D.	N.D.	N.D.	N.D.	N.D.	0.00010198	0.000119665	0.000128005	N.D.	N.D.
A_0067	175.026	5.39992		A_0054	Glucurone	Glucurone	92283	HMDB0006355	D-Glucuronolactone(-5.89); D-Glucurono-6,2-lactone(-5.84); D-Galacturonolactone(-5.84); 2-Hydroxy-3-oxoadipate(-5.84); L-xylo-Hexulonolactone(-5.84); Parapyruvate(-5.84); (4S)-4,6-Dihydroxy-2,5-dioxohexanoate(-5.84); (4S,5S)-4,5-Dihydroxy-2,6-dioxohexanoate(-5.84); 2-Dehydro-D-glucono-1,5-lactone(-5.84); 5-Dehydro-4-deoxy-D-glucuronate(-5.84);	92283; 22856234; 40565690; 439945; 439966; 440249; 440303; 440352; 441019; 5460049;	Ascorbic acid(-5.91); D-Glucurono-6,3-lactone(-5.91);	HMDB00044; HMDB06355;		175.026	5.39992	0.00040061	0.000460093	0.000513445	0.000478835	0.000416841	0.000327486	0.00039843	0.000922189	0.000405449	0.000892545	0.000886335	0.000777004	0.000757596	0.000578555	0.000353447	0.000384074	0.000698768	0.000609835	0.0008101	0.00104011	0.000945753	0.000286565	0.000379443	0.000832285	0.000942654	0.000406442	0.000482511	0.000475868	0.000493117	0.000653891	0.000463692	0.000362974	0.000351557	0.000661065
A_0068	175.048	8.76331		A_0055	Allantoic acid	Allantoic acid	203	HMDB0001209	Allantoate(-1.69);	203;	Allantoic acid(-2.05);	HMDB01209;		175.048	8.76433	N.D.	N.D.	N.D.	N.D.	N.D.	N.D.	N.D.	N.D.	N.D.	N.D.	N.D.	N.D.	N.D.	N.D.	N.D.	N.D.	N.D.	N.D.	8.0523e-05	7.86867e-05	8.01084e-05	8.4678e-05	0.000101265	9.06213e-05	9.04108e-05	7.4597e-05	8.73519e-05	0.000101876	8.55984e-05	8.18591e-05	9.31034e-05	0.000100872	9.73963e-05	0.000117906
A_0069	175.55	10.1891
A_0070	176.028	9.66498		A_0056										176.028	9.66498	N.D.	N.D.	N.D.	N.D.	N.D.	3.3893e-05	N.D.	N.D.	N.D.	N.D.	N.D.	N.D.	N.D.	N.D.	N.D.	N.D.	N.D.	N.D.	N.D.	N.D.	2.07993e-05	N.D.	N.D.	N.D.	N.D.	N.D.	2.69791e-05	N.D.	N.D.	3.10161e-05	2.35497e-05	2.19649e-05	N.D.	N.D.
A_0071	176.058	8.45045		A_0057					4-Hydroxy-4-methylglutamate(-8.94); 3-Keto-scyllo-inosamine(-8.94);	440894; 46173946;				176.058	8.45045	N.D.	N.D.	N.D.	N.D.	N.D.	N.D.	N.D.	2.78881e-05	2.86836e-05	N.D.	N.D.	N.D.	N.D.	N.D.	N.D.	N.D.	N.D.	N.D.	2.93303e-05	N.D.	N.D.	N.D.	N.D.	N.D.	2.64371e-05	N.D.	N.D.	N.D.	N.D.	N.D.	N.D.	N.D.	N.D.	N.D.
A_0072	178.051	8.47389		A_0058	Hippuric acid	Hippuric acid	464	HMDB0000714	Hippurate(-1.15); 2,5,6-Trihydroxy-5,6-dihydroquinoline(-1.17); N-Acetylanthranilate(-1.17);	464; 440984; 6971;	Hippuric acid(-0.93); 3-Succinoylpyridine(-0.93);	HMDB00714; HMDB00992;		178.051	8.47406	9.95946e-05	7.8154e-05	6.57924e-05	0.00011698	0.000100394	9.31397e-05	8.81209e-05	7.55957e-05	8.68626e-05	8.85991e-05	0.000114672	7.65776e-05	7.53711e-05	6.61096e-05	8.35626e-05	7.11285e-05	8.26617e-05	0.000101268	0.000164834	0.000154371	0.000134578	0.000164695	0.000157209	0.000186337	0.000125728	0.000144645	0.000137065	0.000149367	0.000113091	0.000128874	0.000147596	0.000160953	0.000160304	0.000152287
A_0073	179.034	14.6624		A_0060					Aspirin(2.42); trans-2,3-Dihydroxycinnamate(2.42); 2-Hydroxy-3-(4-hydroxyphenyl)propenoate(2.42); Caffeate(2.42);	2244; 5282146; 636708; 689043;	4-Hydroxyphenylpyruvic acid(2.15); Aspirin(2.15); Caffeic acid(2.15); Monomethyl phthalate(2.15); 3,4-Dihydroxy-trans-cinnamate(2.15); 2-Hydroxy-3-(4-hydroxyphenyl)propenoic acid(2.15); 3-Hydroxyphenylpyruvic acid(2.15);	HMDB00707; HMDB01879; HMDB01964; HMDB02130; HMDB03501; HMDB06915; HMDB11663;		179.035	14.6333	0.000108615	8.80447e-05	N.D.	N.D.	N.D.	N.D.	0.00010816	N.D.	9.38982e-05	0.000109232	N.D.	N.D.	N.D.	0.00011771	N.D.	N.D.	N.D.	9.91164e-05	0.000123274	N.D.	N.D.	N.D.	8.82427e-05	N.D.	9.27316e-05	N.D.	9.23515e-05	0.00011078	9.37878e-05	0.000102177	0.000100314	0.000101057	N.D.	N.D.
A_0074	179.035	8.77573		A_0059	p-Hydroxyphenylpyruvic acid	HPP	979	HMDB0000707	3-(4-Hydroxyphenyl)pyruvate(3.9); Aspirin(3.89); trans-2,3-Dihydroxycinnamate(3.89); 2-Hydroxy-3-(4-hydroxyphenyl)propenoate(3.89); Caffeate(3.89);	979; 2244; 5282146; 636708; 689043;	4-Hydroxyphenylpyruvic acid(3.63); Aspirin(3.63); Caffeic acid(3.63); Monomethyl phthalate(3.63); 3,4-Dihydroxy-trans-cinnamate(3.63); 2-Hydroxy-3-(4-hydroxyphenyl)propenoic acid(3.63); 3-Hydroxyphenylpyruvic acid(3.63);	HMDB00707; HMDB01879; HMDB01964; HMDB02130; HMDB03501; HMDB06915; HMDB11663;		179.034	8.78055	0.000123494	0.000122132	0.000157069	N.D.	0.00016204	0.000147368	N.D.	N.D.	N.D.	0.000133182	N.D.	N.D.	0.000149771	N.D.	N.D.	N.D.	0.000134475	0.000118863	N.D.	N.D.	N.D.	N.D.	N.D.	N.D.	N.D.	N.D.	N.D.	N.D.	N.D.	N.D.	N.D.	N.D.	N.D.	N.D.
A_0075	179.057	8.24369
A_0076	180.034	6.63723		A_0061										180.034	6.64337	0.00588789	0.00608321	0.00613748	0.00627477	0.00622179	0.0061047	0.00606483	0.00612811	0.00622686	0.00629143	0.00636752	0.00649931	0.00638615	0.00628445	0.00639459	0.00635047	0.00611371	0.00613093	0.00635201	0.00648471	0.00613128	0.00617071	0.00633171	0.00631173	0.00621625	0.00637006	0.00614312	0.00642172	0.00624956	0.00621844	0.0061712	0.00608972	0.00606517	0.00613695
A_0077	181.051	8.31344		A_0062	Homovanillic acid	HVA	1738	HMDB0000118	Homovanillate(-3.82); 3-(2,3-Dihydroxyphenyl)propanoate(-3.78); 2',6'-Dihydroxy-4'-methoxyacetophenone(-3.78); 3,4-Dihydroxyphenylpropanoate(-3.78); (R)-3-(4-Hydroxyphenyl)lactate(-3.78); 3-Methoxy-4-hydroxyphenylglycolaldehyde(-3.78); cis-3-(3-Carboxyethenyl)-3,5-cyclohexadiene-1,2-diol(-3.78); 3-(4-Hydroxyphenyl)lactate(-3.78);	1738; 20; 24135; 348154; 440177; 440729; 5282145; 9378;	Homovanillic acid(-3.74); Isohomovanillic acid(-3.74); 3,4-Dihydroxyhydrocinnamic acid(-3.74); Hydroxyphenyllactic acid(-3.74); 3-(3-hydroxyphenyl)-3-hydroxypropanoic acid(-3.74); 3-Methoxy-4-hydroxyphenylglycolaldehyde(-3.74);	HMDB00118; HMDB00333; HMDB00423; HMDB00755; HMDB02643; HMDB04061;		181.051	8.31866	6.69543e-05	4.89235e-05	5.32025e-05	5.50995e-05	6.56574e-05	6.30322e-05	9.30677e-05	9.4005e-05	0.000116448	7.40349e-05	6.2418e-05	8.09919e-05	4.75926e-05	5.75576e-05	5.12257e-05	6.39448e-05	3.83437e-05	5.20938e-05	0.00010758	0.000103949	0.000130562	0.00011148	0.000110775	9.97268e-05	9.64651e-05	9.97659e-05	8.26353e-05	0.000101014	8.20887e-05	0.00010414	0.000110537	0.00011813	9.062e-05	9.08569e-05
A_0078	182.046	8.79361		A_0063	4-Pyridoxic acid	4-Pyridoxic acid	6723	HMDB0000017	4-Pyridoxate(-1.74); 3-Carboxy-4-methoxy-N-methyl-2-pyridone(-1.76); 3-Hydroxy-4-hydroxymethyl-2-methylpyridine-5-carboxylate(-1.76); 5-Methoxy-3-hydroxyanthranilate(-1.76); 3,5-Dihydroxy-phenylglycine(-1.76);	6723; 440344; 440474; 443219; 443586;	4-Pyridoxic acid(-1.97);	HMDB00017;		182.046	8.79609	0.000672705	0.000615429	0.00059467	0.000610121	0.000628002	0.00064564	0.000630597	0.000590978	0.000661887	0.000570271	0.000641856	0.000641889	0.00057927	0.000605556	0.000635856	0.000553952	0.000666507	0.000640184	0.000729252	0.000671425	0.000684216	0.000688494	0.000672272	0.000691801	0.000658304	0.00061871	0.000687967	0.000715142	0.000694537	0.000680589	0.000694898	0.000726041	0.000752874	0.000682764
A_0079	184.002	12.3693
A_0080	184.986	12.9353
A_0081	185.057	8.41042		A_0066					(S)-AMPA(-2.44);	1221;				185.057	8.41063	4.58451e-05	3.67368e-05	3.86835e-05	5.49935e-05	3.62045e-05	4.78904e-05	4.04132e-05	4.25373e-05	4.0139e-05	3.79479e-05	4.91611e-05	4.65415e-05	4.83696e-05	N.D.	3.88043e-05	4.11796e-05	4.89887e-05	4.17979e-05	7.98736e-05	8.36564e-05	7.31067e-05	6.60333e-05	6.52824e-05	6.29797e-05	5.81212e-05	6.81279e-05	6.01841e-05	6.73109e-05	5.74231e-05	4.97633e-05	6.40771e-05	6.60792e-05	6.41218e-05	7.0149e-05
A_0082	187.006	9.99468
A_0083	187.072	8.14243		A_0067	N-Acetylglutamine	N-Acetylglutamine	25561	HMDB0006029			N-Acetylglutamine(5); L-glycyl-L-hydroxyproline(5);	HMDB06029; HMDB11173;		187.071	8.15496	N.D.	N.D.	N.D.	N.D.	N.D.	N.D.	N.D.	N.D.	N.D.	N.D.	N.D.	N.D.	N.D.	N.D.	N.D.	N.D.	N.D.	N.D.	N.D.	N.D.	N.D.	N.D.	N.D.	N.D.	N.D.	N.D.	N.D.	N.D.	N.D.	N.D.	N.D.	N.D.	N.D.	N.D.
A_0084	188.987	10.1111
A_0085	190.019	15.0077		A_0068										190.019	14.9909	0.00157891	0.00149517	0.00171598	0.00176933	0.00160347	0.00168488	0.00169626	0.00158594	0.00147549	0.00172327	0.00166662	0.00174401	0.00178812	0.00198973	0.00193138	0.00170476	0.00179922	0.0019821	0.00110762	0.00110441	0.000974687	0.000964086	0.00104075	0.00118903	0.00103569	0.000950151	0.00106237	0.000986492	0.000996471	0.00095463	0.000986896	0.00113064	0.00111626	0.00111515
A_0086	191.02	28.6434		A_0069	Isocitric acid	Isocitric acid	1198	HMDB0000193	Isocitrate(-1.64); 2,5-Didehydro-D-gluconate(-1.63); Carboxymethyloxysuccinate(-1.63); 5-Dehydro-4-deoxy-D-glucarate(-1.63); 2-Dehydro-3-deoxy-D-glucarate(-1.63); (4R,5S)-4,5,6-Trihydroxy-2,3-dioxohexanoate(-1.63); (1S,2S)-1-Hydroxypropane-1,2,3-tricarboxylate(-1.63); (1R,2S)-1-Hydroxypropane-1,2,3-tricarboxylate(-1.63);	1198; 102287; 36681; 439290; 440165; 440390; 447805; 5318532;	Citric acid(-1.58); Isocitric acid(-1.58); D-threo-Isocitric acid(-1.58); Diketogulonic acid(-1.58); 2,3-Diketo-L-gulonate(-1.58);	HMDB00094; HMDB00193; HMDB01874; HMDB05971; HMDB06511;		191.02	28.7052	N.D.	N.D.	N.D.	N.D.	N.D.	N.D.	N.D.	N.D.	N.D.	N.D.	N.D.	N.D.	N.D.	N.D.	N.D.	N.D.	N.D.	N.D.	N.D.	0.000674945	N.D.	0.000774337	0.000782532	N.D.	0.000550638	0.000658334	0.000775224	0.000569222	0.000571306	0.000699041	0.000661582	0.000706014	0.000684707	0.000718136
A_0087	191.02	26.3637		A_0070	Citric acid	Citric acid	311	HMDB0000094	Citrate(-2.27); 2,5-Didehydro-D-gluconate(-2.28); Carboxymethyloxysuccinate(-2.28); 5-Dehydro-4-deoxy-D-glucarate(-2.28); 2-Dehydro-3-deoxy-D-glucarate(-2.28); (4R,5S)-4,5,6-Trihydroxy-2,3-dioxohexanoate(-2.28); (1S,2S)-1-Hydroxypropane-1,2,3-tricarboxylate(-2.28); (1R,2S)-1-Hydroxypropane-1,2,3-tricarboxylate(-2.28);	311; 102287; 36681; 439290; 440165; 440390; 447805; 5318532;	Citric acid(-2.24); Isocitric acid(-2.24); D-threo-Isocitric acid(-2.24); Diketogulonic acid(-2.24); 2,3-Diketo-L-gulonate(-2.24);	HMDB00094; HMDB00193; HMDB01874; HMDB05971; HMDB06511;		191.02	26.392	0.00313458	0.00332565	0.00358538	0.00297685	0.00358151	0.0034945	0.00303686	0.0026728	0.00276932	0.00305542	0.00372276	0.00333458	0.00319686	0.00340782	0.00355305	0.00342327	0.0033321	0.00344349	0.0091307	0.00822638	0.00834064	0.00926796	0.00936452	0.0087997	0.0079502	0.00826399	0.00932543	0.00831323	0.00877237	0.00872565	0.00837812	0.00841153	0.00891353	0.00914385
A_0088	191.057	8.27069
A_0089	192.067	8.25493		A_0071	Phenaceturic acid	Phenaceturic acid	68144	HMDB0000821	Phenylacetylglycine(-0.56); 3-Carbamoyl-2-phenylpropionaldehyde(-0.57); 4-Hydroxy-5-phenyltetrahydro-1,3-oxazin-2-one(-0.57); (3-Arylcarbonyl)-alanine(-0.57); 5,6-Dihydroxy-3-methyl-2-oxo-1,2,5,6-tetrahydroquinoline(-0.57); Gentioflavine(-0.57); Cichorine(-0.57);	68144; 21350391; 21350392; 412786; 441154; 442536; 442849;	Phenylacetylglycine(-0.58); Methylhippuric acid(-0.58); 2-Methylhippuric acid(-0.58);	HMDB00821; HMDB00859; HMDB11723;		192.067	8.25856	8.99234e-05	0.000123722	0.000117878	0.000123232	0.000120649	0.000126328	0.000133397	0.000141869	0.000131692	0.00013302	0.000109701	0.000128781	0.000143943	0.000151149	0.000195356	0.000177872	0.000149465	0.000157126	0.000185506	0.000184189	0.000179163	0.00018062	0.0001746	0.000166392	0.000199186	0.000178204	0.000200551	0.000180677	0.000173049	0.000169313	0.000230659	0.000231093	0.0002399	0.000222436
A_0090	193.036	8.13577		A_0072	Glucuronic acid Galacturonic acid	Glucuronic acid Galacturonic acid	94715 439215	HMDB0000127 HMDB0002545	D-Glucuronate(-0.46); D-Galacturonate(-0.46); 2-Dehydro-L-idonate(-0.47); 2-Keto-D-gluconic acid(-0.47); D-Tagaturonate(-0.47); 3-Dehydro-L-gulonate(-0.47); D-Fructuronate(-0.47); D-Mannuronate(-0.47); L-Iduronic acid(-0.47); L-Guluronic acid(-0.47); Galacturonic acid(-0.47); beta-D-Glucopyranuronic acid(-0.47); 5-Dehydro-D-gluconate(-0.47); 2-Dehydro-D-galactonate(-0.47); D-Glucuronic acid(-0.47…	94715; 439215; 102424; 3035456; 439264; 439273; 439343; 439630; 441039; 441041; 441476; 441478; 5460352; 6337064; 65041;	D-Glucuronic acid(-0.73); Galacturonic acid(-0.73); Iduronic acid(-0.73); Pectic acid(-0.73); Pectin(-0.73); 3-Dehydro-L-gulonate(-0.73); 5-Keto-D-gluconate(-0.73); 2-Keto-L-gluconate(-0.73);	HMDB00127; HMDB02545; HMDB02704; HMDB03363; HMDB03402; HMDB06334; HMDB11731; HMDB11732;		193.035	8.1399	0.000352161	0.000358449	0.000344699	0.000372239	0.000431812	0.000391134	0.000336972	0.000341395	0.000368647	0.000402378	0.000388096	0.00036811	0.000322853	0.000360816	0.000362789	0.000342489	0.000357259	0.000356896	0.00141402	0.00137308	0.00131098	0.00143506	0.00138601	0.0013604	0.00129158	0.00129261	0.00131773	0.00125439	0.00131196	0.00134626	0.00124932	0.00129279	0.00126292	0.00125545
A_0091	193.05	8.37045
A_0092	193.07	8.25683		A_0073										193.07	8.25634	N.D.	N.D.	N.D.	N.D.	N.D.	N.D.	1.4589e-05	N.D.	N.D.	N.D.	N.D.	N.D.	N.D.	N.D.	N.D.	N.D.	1.89003e-05	2.02843e-05	2.43517e-05	N.D.	N.D.	N.D.	N.D.	N.D.	N.D.	N.D.	N.D.	N.D.	3.10026e-05	N.D.	N.D.	2.96249e-05	1.78003e-05	2.85352e-05
A_0093	194.947	17.1881		A_0074										194.947	17.1881	0.00607406	0.00555264	0.00662991	N.D.	N.D.	N.D.	0.00643567	0.00484823	0.00597593	N.D.	N.D.	0.004912	N.D.	N.D.	0.0063718	N.D.	0.00537822	0.0056975	N.D.	0.00622412	0.00734258	0.00646505	0.00687153	0.00734098	0.00674166	0.00576843	0.00647442	0.00629304	0.00740524	0.00568715	0.00563613	0.00653843	0.00668616	N.D.
A_0094	195.052	8.19995		A_0075	Gluconic acid	Gluconic acid	10690	HMDB0000625	D-Gluconic acid(-4.24); L-Galactonate(-4.24); D-Galactonate(-4.24); L-Idonate(-4.24); D-Mannonate(-4.24); D-Altronate(-4.24); 2-Carboxy-D-arabinitol(-4.24); L-Gulonate(-4.24); 3,7-Dimethyluric acid(2.38); 1,7-Dimethyluric acid(2.38);	10690; 12310779; 128869; 193325; 3246006; 439315; 439944; 6857417; 83126; 91611;	Galactonic acid(-4.22); Gluconic acid(-4.22); 1,3-Dimethyluric acid(2.62); 3,7-Dimethyluric acid(2.62); 1,9-Dimethyluric acid(2.62); Gulonic acid(-4.22); 7,9-Dimethyluric acid(2.62); 1,7-Dimethyluric acid(2.62);	HMDB00565; HMDB00625; HMDB01857; HMDB01982; HMDB02026; HMDB03290; HMDB04308; HMDB11103;		195.052	8.22241	N.D.	N.D.	N.D.	0.000106808	0.000124172	0.000122367	0.000107741	8.41345e-05	0.000106256	N.D.	N.D.	N.D.	N.D.	N.D.	N.D.	0.000130925	N.D.	9.31233e-05	0.00027999	0.00024983	0.000242488	0.000274621	0.000280149	0.00029853	0.000246713	0.000241076	0.000289318	0.000206241	0.000264595	0.000252939	0.000240791	0.000240598	0.000277625	0.00023056
A_0095	196.001	27.2565
A_0096	199.002	10.9607		A_0076	Erythrose 4-phosphate	E4P	122357	HMDB0001321	D-Erythrose 4-phosphate(-4.42); D-Erythrulose 4-phosphate(-5.58); D-Threose 4-phosphate(-5.58); Erythrulose 1-phosphate(-5.58);	122357; 146355; 439910; 5459897;	D-Erythrose 4-phosphate(-5.63);	HMDB01321;		199.002	10.9429	3.5244e-05	N.D.	4.88367e-05	N.D.	N.D.	N.D.	4.56954e-05	N.D.	N.D.	N.D.	N.D.	N.D.	N.D.	N.D.	N.D.	N.D.	N.D.	N.D.	N.D.	N.D.	N.D.	N.D.	N.D.	N.D.	N.D.	N.D.	N.D.	N.D.	N.D.	N.D.	N.D.	3.73772e-05	2.59926e-05	N.D.
A_0097	199.967	14.7764
A_0098	199.97	11.2529		A_0077	S-Sulfocysteine	S-Sulfocysteine	115015	HMDB0000731	S-Sulfo-L-cysteine(-2.66);	115015;	Cysteine-S-sulfate(-3.05);	HMDB00731;		199.97	11.3651	0.000215184	0.00022934	0.00019159	0.000189139	0.000210084	0.000220348	0.000197706	0.000208769	0.000205566	0.000182215	0.000211116	0.000193651	0.000183863	0.000189392	0.000212705	0.000199423	0.000188677	0.000192009	0.000109529	0.000104467	9.55535e-05	0.000133523	0.000156267	0.000110567	0.000116242	0.000104517	0.000104615	0.000131941	0.00013298	0.000102569	0.000131349	0.000130497	0.000123793	0.000167149
A_0099	202.111	7.82315
A_0100	202.996	12.8979
A_0101	203.068	8.19791		A_0078							L-beta-aspartyl-L-alanine(-2.63); 5-L-Glutamylglycine(-2.63);	HMDB11162; HMDB11667;	AD(-2.61); GE(-2.61);	203.068	8.21751	5.74691e-05	6.62322e-05	6.85338e-05	7.34306e-05	9.22726e-05	7.65894e-05	5.08099e-05	5.09977e-05	5.5473e-05	6.473e-05	8.47338e-05	6.32389e-05	7.78965e-05	8.98437e-05	7.51448e-05	9.8042e-05	7.39719e-05	7.52209e-05	0.000264622	0.000253765	0.000252166	0.000340557	0.000295913	0.000260916	0.000249841	0.00024431	0.000307996	0.000301223	0.000306126	0.000275023	0.000273012	0.00028139	0.000285817	0.000378488
A_0102	204.982	9.63144		A_0079					Chloroneb(4.72);	17581;				204.982	9.62408	0.000315987	0.000300253	0.000286116	0.000321272	0.000356859	0.000303364	0.000362629	0.000327686	0.00037893	0.000242899	0.000297949	0.000283951	0.000240974	0.000252235	0.000303556	0.000312945	0.000259716	0.000284672	0.000810749	0.000813889	0.000851126	0.000762102	0.000873088	0.000820795	0.000859508	0.000826632	0.000868236	0.000831572	0.000908143	0.000822811	0.000798681	0.000861798	0.000878893	0.000899849
A_0103	207.526	9.63924		A_0080										207.526	9.65545	N.D.	2.20774e-05	N.D.	N.D.	N.D.	4.62177e-05	6.94235e-05	5.5463e-05	3.28328e-05	7.07175e-05	N.D.	N.D.	N.D.	3.64179e-05	N.D.	N.D.	N.D.	6.65386e-05	N.D.	N.D.	N.D.	N.D.	8.80713e-05	N.D.	2.28045e-05	N.D.	N.D.	N.D.	N.D.	N.D.	3.97059e-05	5.62042e-05	N.D.	N.D.
A_0104	209.031	14.5774		A_0081	Glucaric acid	Glucaric acid	33037	HMDB0000663	D-Glucarate(-1.02); Galactarate(-0.99); Citric acid monohydrate(-0.99);	33037; ; 22230;	Galactaric acid(-1.14); Glucaric acid(-1.14);	HMDB00639; HMDB00663;		209.031	14.5496	N.D.	3.80614e-05	4.92428e-05	N.D.	4.27605e-05	5.16758e-05	N.D.	N.D.	4.26646e-05	N.D.	N.D.	3.65615e-05	N.D.	N.D.	N.D.	N.D.	5.94165e-05	4.00307e-05	0.000132473	9.75301e-05	0.000135711	0.000122259	0.000114544	0.00011577	0.000116142	0.000119578	0.000159894	0.000120068	0.000137854	0.000118863	0.000146866	0.000119976	0.000119546	0.000114537
A_0105	209.031	14.1296		A_0082	Mucic acid	Mucic acid	3037582	HMDB0000639	D-Galactarate(-2.02); Galactarate(-2.01); Citric acid monohydrate(-2.01);	3037582; ; 22230;	Galactaric acid(-2.17); Glucaric acid(-2.17);	HMDB00639; HMDB00663;		209.031	14.0995	0.000233317	0.000255038	0.000212404	0.000247524	0.000192275	0.000210577	0.000250361	0.000192162	0.000207099	0.000201715	0.000251439	0.000210445	0.000197849	0.000200347	0.000224202	0.000161582	0.000171189	0.000191856	0.000208559	0.000218356	0.000214378	0.000248305	0.000250763	0.000239561	0.000255996	0.000181641	0.000230171	0.000242817	0.000245584	0.000202488	0.000200264	0.000241521	0.000199647	0.000235514
A_0106	209.99	9.02332		A_0083										209.99	9.08035	2.69677e-05	N.D.	3.21855e-05	3.52849e-05	3.01378e-05	2.28008e-05	3.21964e-05	N.D.	N.D.	2.33837e-05	3.53518e-05	N.D.	N.D.	N.D.	N.D.	N.D.	N.D.	N.D.	N.D.	3.63408e-05	4.59233e-05	4.97192e-05	3.82956e-05	5.11642e-05	4.04629e-05	N.D.	3.30164e-05	3.28416e-05	3.68522e-05	3.7985e-05	2.77485e-05	3.38702e-05	N.D.	3.14085e-05
A_0107	211.058	9.32684		A_0084										211.058	9.31473	2.4085e-05	N.D.	N.D.	N.D.	N.D.	2.56178e-05	2.4818e-05	N.D.	2.30912e-05	N.D.	N.D.	2.39905e-05	N.D.	N.D.	N.D.	N.D.	N.D.	N.D.	5.40067e-05	6.326e-05	4.61293e-05	4.46695e-05	3.98377e-05	5.31154e-05	3.78393e-05	4.20493e-05	4.40533e-05	5.85021e-05	4.5919e-05	3.83776e-05	4.09838e-05	5.17744e-05	6.97855e-05	N.D.
A_0108	212.018	9.54992
A_0109	212.981	25.2843		A_0085					2-Oxo-3-hydroxy-4-phosphobutanoate(-1.81); 2-Benzothiazolesulfonamide(-5.55);	21145142; 67944;	2-Oxo-3-hydroxy-4-phosphobutanoic acid(-2.03);	HMDB06801;		212.981	25.2843	N.D.	N.D.	N.D.	N.D.	N.D.	N.D.	N.D.	N.D.	N.D.	N.D.	N.D.	N.D.	N.D.	N.D.	N.D.	N.D.	N.D.	N.D.	N.D.	N.D.	N.D.	0.000128474	N.D.	N.D.	N.D.	N.D.	N.D.	N.D.	0.000117771	N.D.	N.D.	N.D.	N.D.	N.D.
A_0110	213.986	9.19983		A_0086										213.986	9.24236	N.D.	N.D.	N.D.	1.70597e-05	N.D.	2.85229e-05	N.D.	N.D.	N.D.	N.D.	N.D.	N.D.	N.D.	N.D.	N.D.	N.D.	N.D.	2.73531e-05	N.D.	N.D.	N.D.	N.D.	3.26412e-05	N.D.	3.10787e-05	N.D.	N.D.	N.D.	3.12951e-05	N.D.	2.61968e-05	3.94999e-05	2.2655e-05	N.D.
A_0111	214.013	9.5909
A_0112	216.016	9.32626		A_0087										216.016	9.32626	N.D.	N.D.	N.D.	N.D.	N.D.	N.D.	N.D.	3.1805e-05	N.D.	2.11991e-05	N.D.	2.35107e-05	N.D.	N.D.	N.D.	N.D.	N.D.	1.78256e-05	N.D.	N.D.	N.D.	N.D.	N.D.	N.D.	N.D.	N.D.	N.D.	N.D.	N.D.	N.D.	N.D.	N.D.	N.D.	N.D.
A_0113	216.1	6.71749		A_0088					N-Acetyl-L-citrulline(-3.15);	656979;	N-a-Acetylcitrulline(-3.32);	HMDB00856;	AAG(-3.36); AQ(-3.36);	216.1	6.77104	0.002147	0.00171665	0.00192808	0.00211317	0.00193733	0.00208235	0.00280754	0.00335418	0.0035224	0.00173768	0.00186646	0.00188277	0.00206076	0.00185126	0.00216092	0.00201406	0.00186592	0.00183796	N.D.	N.D.	N.D.	N.D.	N.D.	N.D.	N.D.	N.D.	N.D.	N.D.	N.D.	N.D.	N.D.	N.D.	N.D.	N.D.
A_0114	217.084	7.92657		A_0089					gamma-L-Glutamyl-D-alanine(-2.32);	151284;	Glutamylalanine(-2.45); 5-L-Glutamyl-L-alanine(-2.45);	HMDB03764; HMDB06248;	AE(-2.45);	217.084	7.95288	0.000131398	0.000117805	0.000165902	0.000142623	0.000158713	0.00014147	0.000135829	9.76085e-05	0.000105354	0.000122744	0.000175765	0.000141736	0.000144138	0.000142501	0.000146902	0.000149643	0.000144902	0.000147983	0.000119377	0.000115442	9.17437e-05	0.00010779	0.000116429	0.000136799	0.000118664	0.00011048	0.000127915	0.000150037	0.00013649	0.000143008	0.000103327	0.000125606	0.000100835	0.000111466
A_0115	217.109	11.3078
A_0116	218.104	7.71067		A_0090	Pantothenic acid	Pantothenic acid	6613	HMDB0000210	Pantothenate(-2.55); Zeatin(3.36); cis-Zeatin(3.36);	6613; 449093; 688597;	Pantothenic acid(-2.69); Cis-zeatin(3.43);	HMDB00210; HMDB12204;		218.104	7.72068	0.000199561	0.000224924	0.00020814	0.000217537	0.000233959	0.000229328	0.000228729	0.000213	0.000231904	0.000198478	0.000234426	0.00020555	0.00018396	0.000226003	0.000203055	0.00020175	0.000195846	0.000182482	0.000220789	0.000216285	0.000264317	0.000237331	0.000230802	0.000257447	0.000260738	0.000212369	0.000229794	0.000226923	0.00022355	0.000219469	0.00024572	0.000270408	0.000251329	0.00026296
A_0117	218.564	9.21694		A_0091										218.564	9.21694	N.D.	N.D.	N.D.	N.D.	N.D.	N.D.	N.D.	N.D.	N.D.	N.D.	N.D.	N.D.	N.D.	N.D.	N.D.	N.D.	N.D.	N.D.	N.D.	3.45807e-05	2.40943e-05	N.D.	N.D.	N.D.	N.D.	N.D.	N.D.	N.D.	N.D.	N.D.	2.72008e-05	N.D.	N.D.	N.D.
A_0118	219.563	10.4067		A_0092										219.563	10.4528	6.47225e-05	7.26788e-05	6.01067e-05	7.7775e-05	8.17048e-05	6.93706e-05	8.07425e-05	8.27244e-05	7.216e-05	6.42445e-05	7.15874e-05	6.86128e-05	5.10892e-05	8.158e-05	7.27837e-05	5.71659e-05	6.86494e-05	6.39263e-05	7.4895e-05	5.10428e-05	7.78431e-05	7.00147e-05	8.84997e-05	5.89689e-05	6.59918e-05	5.22583e-05	7.49944e-05	8.3971e-05	9.26179e-05	7.39088e-05	6.91886e-05	7.38315e-05	6.65491e-05	9.51173e-05
A_0119	221.067	7.80941		A_0093	Ethyl glucuronide	Ethyl glucuronide	18392195	HMDB0010325	6-Acetyl-D-glucose(-0.41);	439780;	Ethyl glucuronide(-0.59);	HMDB10325;		221.067	7.80941	N.D.	N.D.	1.58389e-05	N.D.	N.D.	2.18324e-05	N.D.	N.D.	N.D.	N.D.	N.D.	N.D.	N.D.	2.93073e-05	4.05494e-05	3.45019e-05	N.D.	2.90434e-05	N.D.	N.D.	N.D.	3.20456e-05	N.D.	N.D.	N.D.	N.D.	N.D.	2.4703e-05	1.94985e-05	N.D.	3.1856e-05	3.7931e-05	4.20736e-05	N.D.
A_0120	222.969	11.6941		A_0094										222.968	11.6749	3.93357e-05	4.2212e-05	4.53846e-05	4.04769e-05	N.D.	5.14998e-05	2.90103e-05	N.D.	N.D.	3.39023e-05	N.D.	N.D.	4.12793e-05	4.54504e-05	4.83513e-05	3.81443e-05	3.43247e-05	3.87246e-05	5.58466e-05	4.1207e-05	4.19076e-05	4.20477e-05	5.24315e-05	N.D.	4.35909e-05	5.16519e-05	N.D.	5.26614e-05	5.69356e-05	4.55427e-05	3.93407e-05	4.21763e-05	5.65364e-05	6.2718e-05
A_0121	223.008	9.348		A_0095	XA0025									223.008	9.38913	0.000772393	0.00074966	0.000764431	0.000774995	0.000790335	0.000798202	0.000765251	0.000642289	0.000720788	0.000584835	0.000794973	0.000702441	0.00068679	0.00079149	0.000726605	0.000680729	0.00081293	0.000692048	0.000758366	0.00062763	0.000727874	0.00081891	0.000777478	0.000802909	0.000707343	0.000679257	0.000723059	0.000784751	0.000749522	0.000681766	0.000753681	0.000787875	0.000734063	0.000723882
A_0122	228.128	9.96422		A_0096										228.128	9.95286	N.D.	N.D.	N.D.	2.91391e-05	3.34647e-05	N.D.	2.45665e-05	3.07866e-05	2.21892e-05	N.D.	N.D.	N.D.	N.D.	N.D.	N.D.	N.D.	N.D.	N.D.	3.89627e-05	3.10605e-05	3.4597e-05	4.17563e-05	4.70342e-05	2.86173e-05	4.10683e-05	2.68873e-05	3.11297e-05	5.8885e-05	4.66014e-05	3.29792e-05	3.52333e-05	3.31319e-05	N.D.	3.53718e-05
A_0123	229.012	11.0461
A_0124	230.014	8.65281		A_0099										230.014	8.65281	6.10028e-05	6.52608e-05	5.73653e-05	5.49935e-05	6.69294e-05	6.5145e-05	6.88366e-05	4.99793e-05	4.39274e-05	5.61532e-05	4.83878e-05	5.72893e-05	5.7791e-05	5.60202e-05	6.878e-05	4.1382e-05	7.7122e-05	4.74837e-05	5.747e-05	5.6116e-05	7.01206e-05	6.62275e-05	6.69959e-05	6.89416e-05	5.55986e-05	4.99335e-05	7.9145e-05	5.71616e-05	5.31334e-05	6.14434e-05	6.31643e-05	8.0661e-05	6.68525e-05	6.35106e-05
A_0125	231.045	8.05426		A_0100										231.045	8.05784	N.D.	N.D.	N.D.	N.D.	N.D.	N.D.	N.D.	N.D.	N.D.	N.D.	N.D.	N.D.	N.D.	N.D.	N.D.	N.D.	N.D.	N.D.	N.D.	N.D.	N.D.	N.D.	N.D.	N.D.	N.D.	N.D.	N.D.	N.D.	N.D.	N.D.	N.D.	N.D.	N.D.	N.D.
A_0126	231.993	19.3035		A_0101										231.993	19.2462	9.94086e-05	9.88184e-05	9.71657e-05	9.73777e-05	0.000108711	0.000102911	9.08039e-05	8.48395e-05	8.81253e-05	9.58812e-05	0.000104619	9.60579e-05	0.000109657	0.000121265	0.000111485	0.0001116	9.36325e-05	0.000102651	0.000138534	0.000108815	0.000111102	9.9147e-05	0.000113345	0.000146772	0.000128149	0.000141007	0.000135084	0.000112791	0.000109387	0.000116114	0.000145588	0.000172673	0.000158079	0.000140793
A_0127	233.079	7.90068		A_0102							L-beta-aspartyl-L-threonine(-4.11);	HMDB11169;	SE(-4.13); TD(-4.13);	233.079	7.92575	N.D.	3.48823e-05	N.D.	4.18544e-05	3.75744e-05	3.81186e-05	2.56565e-05	2.56164e-05	N.D.	2.75912e-05	2.86128e-05	3.62736e-05	N.D.	3.51688e-05	4.1268e-05	N.D.	N.D.	4.11833e-05	8.86402e-05	0.000115752	8.7728e-05	0.000108955	0.000135791	8.7261e-05	9.31352e-05	8.91525e-05	9.50872e-05	0.000118249	0.000117966	0.000113072	0.000106978	0.000110286	9.32496e-05	0.000120482
A_0128	233.086	8.37465		A_0103										233.087	8.37719	1.93424e-05	3.24979e-05	2.7312e-05	2.9457e-05	3.49325e-05	4.47212e-05	3.55502e-05	3.14917e-05	2.76012e-05	N.D.	2.40834e-05	4.26071e-05	2.34078e-05	3.41118e-05	3.52113e-05	2.59017e-05	4.18197e-05	3.05801e-05	N.D.	3.59267e-05	3.33613e-05	3.74836e-05	3.52971e-05	3.01349e-05	3.90502e-05	3.31542e-05	3.34881e-05	2.90117e-05	3.41224e-05	1.06005e-05	4.4361e-05	2.8702e-05	3.72189e-05	3.34892e-05
A_0129	237.011	18.6055
A_0130	237.989	8.0605		A_0104										237.989	8.06944	N.D.	N.D.	N.D.	N.D.	N.D.	N.D.	N.D.	N.D.	N.D.	N.D.	N.D.	N.D.	N.D.	N.D.	N.D.	N.D.	N.D.	N.D.	N.D.	N.D.	N.D.	N.D.	N.D.	N.D.	N.D.	N.D.	N.D.	N.D.	N.D.	N.D.	N.D.	1.18131e-05	N.D.	N.D.
A_0131	238.018	10.0328		A_0105										238.018	10.0328	N.D.	N.D.	N.D.	2.97749e-05	N.D.	N.D.	N.D.	N.D.	N.D.	N.D.	N.D.	N.D.	N.D.	N.D.	N.D.	3.64243e-05	N.D.	N.D.	N.D.	N.D.	N.D.	2.13637e-05	N.D.	N.D.	N.D.	N.D.	N.D.	N.D.	N.D.	2.22806e-05	N.D.	N.D.	3.97474e-05	N.D.
A_0132	238.018	9.18189		A_0106										238.018	9.23137	6.73263e-05	5.2191e-05	0.000119198	8.39207e-05	7.27026e-05	3.46853e-05	3.65563e-05	N.D.	5.25866e-05	N.D.	7.01512e-05	4.90366e-05	5.02151e-05	3.68023e-05	9.62921e-05	0.000100875	0.00010406	N.D.	8.70168e-05	7.59948e-05	9.81277e-05	0.000106819	N.D.	0.000101786	5.80203e-05	0.000106033	8.88612e-05	7.1811e-05	0.000105292	7.22401e-05	4.3357e-05	3.73772e-05	0.000120962	9.56127e-05
A_0133	239.017	6.95855		A_0107					Cystine(-2.88); L-Cystine(-2.88);	595; 67678;	L-Cystine(-2.68);	HMDB00192;		239.017	6.96896	0.0026473	0.00252689	0.00244315	0.00259858	0.00264929	0.00266522	0.00289273	0.00285211	0.00300636	0.00229896	0.00243386	0.00236402	0.00234777	0.00237245	0.00256775	0.002421	0.00241359	0.00232547	0.00189197	0.00202318	0.00208055	0.0018333	0.00208912	0.00207464	0.00221446	0.00198379	0.00208946	0.00197662	0.00197754	0.00184546	0.00206963	0.00239389	0.00209255	0.00221029
A_0134	242.992	21.5171
A_0135	243.082	7.74377		A_0108	Biotin	Biotin	171548	HMDB0000030	Biotin(-2.49);	171548;	Biotin(-2.63);	HMDB00030;		243.082	7.75705	6.96511e-05	8.06267e-05	7.82808e-05	6.02915e-05	6.40918e-05	7.51808e-05	6.42251e-05	7.4734e-05	9.17333e-05	6.51345e-05	7.62273e-05	9.91287e-05	8.40155e-05	7.00493e-05	6.04648e-05	8.07405e-05	8.15755e-05	6.03919e-05	N.D.	6.85402e-05	7.38274e-05	8.27358e-05	7.69339e-05	6.48225e-05	9.87859e-05	7.14635e-05	8.80122e-05	8.512e-05	7.93589e-05	7.94053e-05	8.07809e-05	7.80768e-05	N.D.	7.68865e-05
A_0136	245.044	7.63462
A_0137	247.04	12.2956		A_0109										247.04	12.2701	N.D.	N.D.	N.D.	N.D.	N.D.	N.D.	N.D.	N.D.	N.D.	N.D.	N.D.	N.D.	N.D.	N.D.	N.D.	N.D.	N.D.	N.D.	5.41149e-05	N.D.	N.D.	4.29216e-05	4.14655e-05	5.48498e-05	3.95547e-05	N.D.	3.64124e-05	2.96819e-05	4.54315e-05	N.D.	4.81034e-05	4.83597e-05	N.D.	N.D.
A_0138	247.094	7.75043		A_0110									TE(-3.16);	247.094	7.77653	N.D.	N.D.	2.66013e-05	N.D.	2.43647e-05	N.D.	N.D.	2.24045e-05	N.D.	N.D.	N.D.	N.D.	1.79686e-05	2.43107e-05	N.D.	2.14499e-05	3.0197e-05	N.D.	7.38127e-05	8.65553e-05	9.04051e-05	8.44837e-05	0.000100837	7.94563e-05	9.77769e-05	6.85322e-05	0.000104615	7.3343e-05	7.7994e-05	7.35161e-05	0.000110172	8.95207e-05	8.21244e-05	8.43175e-05
A_0139	249.045	13.4851		A_0111					Sulfadiazine(0.61);	5215;				249.045	13.4577	0.000126283	0.000134319	0.000141433	0.000157245	0.000134544	0.000166032	0.000127696	0.000113354	0.000146034	0.000124929	0.000140634	0.000125998	0.000143555	0.000145576	0.000138587	0.000161784	0.000157503	0.000136535	0.00015531	0.000135838	0.000146522	0.000148575	0.000162092	0.00014417	0.000131378	0.000120487	0.000128104	0.000121791	0.000167882	0.00014664	0.000140385	0.000146463	0.000145032	0.000148423
A_0140	250.973	9.52485
A_0141	252.035	7.82051
A_0142	252.988	10.0224
A_0143	254.979	14.3698		A_0112	Ascorbate 2-sulfate	Ascorbate 2-sulfate	54676864		Ascorbate 2-sulfate(9.6);	54675759;				254.979	14.3698	3.5802e-05	3.28512e-05	N.D.	3.17882e-05	N.D.	N.D.	N.D.	N.D.	N.D.	3.16368e-05	N.D.	N.D.	3.01096e-05	N.D.	N.D.	N.D.	N.D.	N.D.	N.D.	N.D.	N.D.	N.D.	N.D.	N.D.	N.D.	N.D.	N.D.	N.D.	3.18801e-05	N.D.	N.D.	N.D.	N.D.	N.D.
A_0144	255.03	8.88088
A_0145	258.04	8.05636		A_0113					alpha-D-Glucosamine 1-phosphate(-3.48); 1-Amino-1-deoxy-scyllo-inositol 4-phosphate(-3.48); D-Galactosamine 1-phosphate(-3.48); D-Glucosamine 6-phosphate(-3.48); Kanosamine 6-phosphate(-3.48); Aminofructose 6-phosphate(-3.48); D-Galactosamine 6-phosphate(-3.48);	188960; 439467; 440116; 440997; 443710; 443711; 5460111;	Glucosamine-1P(-3.42); Glucosamine 6-phosphate(-3.42);	HMDB01109; HMDB01254;		258.039	8.08707	N.D.	N.D.	N.D.	N.D.	N.D.	N.D.	N.D.	N.D.	N.D.	N.D.	N.D.	N.D.	N.D.	N.D.	N.D.	N.D.	N.D.	N.D.	3.64734e-05	N.D.	N.D.	N.D.	N.D.	N.D.	2.64371e-05	2.76959e-05	2.26398e-05	N.D.	2.54456e-05	N.D.	2.77485e-05	N.D.	N.D.	3.30929e-05
A_0146	258.041	8.27685
A_0147	259.014	8.00466		A_0114					D-Glucose 6-sulfate(1.91); D-Galactose 6-sulfate(1.91);	11097293; 439386;				259.012	8.01058	N.D.	N.D.	N.D.	N.D.	N.D.	N.D.	N.D.	N.D.	N.D.	N.D.	N.D.	N.D.	N.D.	N.D.	N.D.	N.D.	N.D.	N.D.	N.D.	6.68837e-05	5.75586e-05	N.D.	7.29073e-05	N.D.	N.D.	5.90307e-05	N.D.	6.82684e-05	6.86347e-05	5.31004e-05	6.2434e-05	6.12802e-05	N.D.	N.D.
A_0148	259.023	9.89734		A_0116	Glucose 6-phosphate	G6P	5958	HMDB0001401	D-Glucose 6-phosphate(-1.87); Fructose 1-phosphate(-1.84); Inositol 1-phosphate(-1.84); D-Allose 6-phosphate(-1.84); beta-D-Glucose 1-phosphate(-1.84); alpha-D-Galactose 1-phosphate(-1.84); L-myo-Inositol 5-phosphate(-1.84); beta-D-Fructose 2-phosphate(-1.84); D-arabino-Hex-3-ulose 6-phosphate(-1.84); D-Hexose 6-phosphate(-1.84); L-Gulose 1-phosphate(-1.84); L-Galactose 1-phosphate(-1.84); D-Fruc…	5958; ; 107737; 11651816; 122250; 123912; 160886; 193537; 193886; 208; 23724605; 23724607; 439160; 439279; 439284; 439394; 439396; 439404; 439426; 439427; 439837; 439958; 439995; 440043; 440076; 440100; 440128; 440194; 440544; 440641; 440970; 46174048; 466; 5280610; 5281626; 5281656; 5281658; 65127;	Fructose 6-phosphate(-1.74); Myo-inositol 1-phosphate(-1.74); Galactose 1-phosphate(-1.74); Dolichyl phosphate D-mannose(-1.74); Fructose 1-phosphate(-1.74); Mannose 6-phosphate(-1.74); D-Myo-inositol 4-phosphate(-1.74); Glucose 6-phosphate(-1.74); Glucose 1-phosphate(-1.74); Inositol phosphate(-1.74); Beta-D-Glucose 6-phosphate(-1.74); Beta-D-Fructose 6-phosphate(-1.74); D-Tagatose 1-phosphate(-…	HMDB00124; HMDB00213; HMDB00645; HMDB00994; HMDB01076; HMDB01078; HMDB01313; HMDB01401; HMDB01586; HMDB02985; HMDB03498; HMDB03971; HMDB06328; HMDB06330; HMDB06797; HMDB06800; HMDB06814; HMDB06873;		259.023	9.88852	N.D.	N.D.	N.D.	N.D.	N.D.	N.D.	N.D.	2.38146e-05	N.D.	1.69916e-05	N.D.	N.D.	N.D.	N.D.	N.D.	N.D.	N.D.	N.D.	6.69943e-05	6.69872e-05	7.10473e-05	5.56427e-05	6.69102e-05	7.30608e-05	5.55986e-05	4.86195e-05	8.31069e-05	6.82684e-05	4.92337e-05	4.64261e-05	5.01115e-05	8.16761e-05	8.15175e-05	N.D.
A_0149	259.023	10.0305		A_0117	Fructose 6-phosphate	F6P	603	HMDB0000124	Fructose 1-phosphate(-8.15); Inositol 1-phosphate(-8.15); D-Allose 6-phosphate(-8.15); beta-D-Glucose 1-phosphate(-8.15); alpha-D-Galactose 1-phosphate(-8.15); L-myo-Inositol 5-phosphate(-8.15); beta-D-Fructose 2-phosphate(-8.15); D-arabino-Hex-3-ulose 6-phosphate(-8.15); D-Hexose 6-phosphate(-8.15); L-Gulose 1-phosphate(-8.15); L-Galactose 1-phosphate(-8.15); D-Fructose 6-phosphate(-8.15); D-Man…	; 107737; 11651816; 122250; 123912; 160886; 193537; 193886; 208; 23724605; 23724607; 439160; 439279; 439284; 439394; 439396; 439404; 439426; 439427; 439837; 439958; 439995; 440043; 440076; 440100; 440128; 440194; 440544; 440641; 440970; 46174048; 466; 5280610; 5281626; 5281656; 5281658; 65127;	Fructose 6-phosphate(-8.06); Myo-inositol 1-phosphate(-8.06); Galactose 1-phosphate(-8.06); Dolichyl phosphate D-mannose(-8.06); Fructose 1-phosphate(-8.06); Mannose 6-phosphate(-8.06); D-Myo-inositol 4-phosphate(-8.06); Glucose 6-phosphate(-8.06); Glucose 1-phosphate(-8.06); Inositol phosphate(-8.06); Beta-D-Glucose 6-phosphate(-8.06); Beta-D-Fructose 6-phosphate(-8.06); D-Tagatose 1-phosphate(-…	HMDB00124; HMDB00213; HMDB00645; HMDB00994; HMDB01076; HMDB01078; HMDB01313; HMDB01401; HMDB01586; HMDB02985; HMDB03498; HMDB03971; HMDB06328; HMDB06330; HMDB06797; HMDB06800; HMDB06814; HMDB06873;		259.025	10.0283	N.D.	N.D.	N.D.	N.D.	N.D.	N.D.	N.D.	N.D.	N.D.	N.D.	N.D.	N.D.	N.D.	N.D.	N.D.	N.D.	N.D.	N.D.	N.D.	N.D.	N.D.	N.D.	N.D.	N.D.	N.D.	N.D.	N.D.	N.D.	N.D.	N.D.	N.D.	N.D.	N.D.	N.D.
A_0150	259.023	10.1893
A_0151	259.131	7.55203		A_0118							L-gamma-glutamyl-L-isoleucine(-3.02); L-gamma-glutamyl-L-leucine(-3.02);	HMDB11170; HMDB11171;	LE(-2.96);	259.131	7.57796	3.70109e-05	4.83054e-05	6.10204e-05	4.69405e-05	5.36218e-05	5.50211e-05	5.12292e-05	3.69753e-05	3.7433e-05	5.46968e-05	5.42429e-05	5.34508e-05	4.9438e-05	5.63085e-05	4.17813e-05	5.28152e-05	5.21388e-05	5.13254e-05	0.000240054	0.000255214	0.000250622	0.00024442	0.000258817	0.00022612	0.000221991	0.000238751	0.000240454	0.000218401	0.000232227	0.000242338	0.000255943	0.000245028	0.000269028	0.000277822
A_0152	260.089	7.75539		A_0119									AGD(-1.8); GGE(-1.8); NE(-1.8); QD(-1.8);	260.089	7.78037	N.D.	3.16148e-05	N.D.	N.D.	2.59303e-05	2.88751e-05	N.D.	N.D.	N.D.	N.D.	2.91652e-05	N.D.	1.64146e-05	N.D.	N.D.	N.D.	2.80246e-05	2.10526e-05	4.48071e-05	5.21817e-05	5.0042e-05	4.07853e-05	4.36073e-05	6.15705e-05	5.1966e-05	4.97313e-05	6.03728e-05	5.70658e-05	5.43033e-05	5.69284e-05	5.0933e-05	7.59542e-05	5.16817e-05	7.23288e-05
A_0153	261.025	7.96037
A_0154	262.58	8.77117		A_0120										262.58	8.77762	N.D.	N.D.	N.D.	2.04504e-05	N.D.	N.D.	3.05195e-05	4.15972e-05	N.D.	N.D.	N.D.	2.75411e-05	3.37033e-05	N.D.	3.96255e-05	N.D.	N.D.	2.89666e-05	N.D.	N.D.	1.84311e-05	N.D.	N.D.	N.D.	N.D.	N.D.	2.51868e-05	N.D.	N.D.	N.D.	4.11663e-05	N.D.	3.26677e-05	4.34964e-05
A_0155	263.104	7.59023		A_0121	N2-Phenylacetylglutamine	N2-Phenylacetylglutamine	92258	HMDB0006344	alpha-N-Phenylacetyl-L-glutamine(-0.31); Phenylacetylglutamine(-0.32); Formyl-N-acetyl-5-methoxykynurenamine(-0.32);	92258; ; 171161;	Acetyl-N-formyl-5-methoxykynurenamine(-0.35); Alpha-N-Phenylacetyl-L-glutamine(-0.35);	HMDB04259; HMDB06344;		263.104	7.60003	2.86416e-05	2.21657e-05	3.39115e-05	2.98809e-05	N.D.	2.57059e-05	2.63273e-05	3.23534e-05	2.21892e-05	2.08754e-05	3.13747e-05	N.D.	N.D.	2.61363e-05	N.D.	3.13653e-05	2.34625e-05	2.71994e-05	6.77519e-05	4.58661e-05	4.96302e-05	5.44775e-05	6.47684e-05	5.84269e-05	5.68095e-05	4.34644e-05	5.19772e-05	3.33203e-05	4.99161e-05	5.86951e-05	3.92495e-05	4.70676e-05	4.80407e-05	4.56761e-05
A_0156	263.995	9.47418
A_0157	264.038	8.67673		A_0122										264.038	8.67684	N.D.	N.D.	N.D.	N.D.	N.D.	N.D.	N.D.	N.D.	N.D.	N.D.	N.D.	N.D.	N.D.	N.D.	N.D.	N.D.	N.D.	N.D.	4.70799e-05	3.79974e-05	3.61415e-05	N.D.	3.86383e-05	N.D.	N.D.	N.D.	N.D.	4.99805e-05	N.D.	N.D.	N.D.	N.D.	N.D.	N.D.
A_0158	264.553	8.7444
A_0159	267.049	7.1541		A_0123					Homocystine(-4.95);	439579;	DL-Homocystine(-4.78); L-Homocystine(-4.78);	HMDB00575; HMDB00676;		267.049	7.23926	N.D.	N.D.	N.D.	N.D.	N.D.	N.D.	N.D.	N.D.	N.D.	N.D.	N.D.	N.D.	N.D.	N.D.	N.D.	N.D.	N.D.	N.D.	N.D.	N.D.	N.D.	N.D.	N.D.	N.D.	N.D.	N.D.	N.D.	N.D.	3.49023e-05	N.D.	N.D.	2.51027e-05	N.D.	N.D.
A_0160	267.074	7.48916		A_0124					2(alpha-D-Mannosyl)-D-glycerate(-4.02); Inosine(1.2);	5460194; 6021;	Inosine(1.12); 3-Deoxy-D-glycero-D-galacto-2-nonulosonic acid(-3.88); Allopurinol riboside(1.12); Arabinosylhypoxanthine(1.12);	HMDB00195; HMDB00425; HMDB00481; HMDB03040;		267.073	7.49695	N.D.	N.D.	N.D.	N.D.	N.D.	N.D.	N.D.	N.D.	N.D.	N.D.	N.D.	N.D.	N.D.	N.D.	N.D.	N.D.	N.D.	N.D.	N.D.	2.32954e-05	N.D.	2.48596e-05	2.29602e-05	N.D.	N.D.	2.97175e-05	N.D.	N.D.	N.D.	N.D.	2.09939e-05	1.43971e-05	N.D.	2.59591e-05
A_0161	267.992	9.20247		A_0125										267.992	9.20247	3.44071e-05	N.D.	N.D.	N.D.	N.D.	N.D.	1.39182e-05	N.D.	N.D.	1.35933e-05	N.D.	N.D.	N.D.	N.D.	N.D.	N.D.	N.D.	N.D.	N.D.	2.17424e-05	N.D.	3.70952e-05	N.D.	4.06495e-05	N.D.	2.9111e-05	2.49038e-05	N.D.	N.D.	N.D.	N.D.	2.09497e-05	2.30596e-05	3.29938e-05
A_0162	269.984	9.98767		A_0126										269.984	9.98767	N.D.	N.D.	2.85304e-05	2.6808e-05	2.99421e-05	N.D.	3.36218e-05	N.D.	N.D.	3.02613e-05	3.91079e-05	N.D.	N.D.	3.73788e-05	2.88466e-05	N.D.	3.24781e-05	2.95813e-05	3.11702e-05	N.D.	3.00664e-05	3.83576e-05	N.D.	3.33868e-05	3.06751e-05	2.97175e-05	N.D.	3.08309e-05	N.D.	2.59122e-05	N.D.	2.90712e-05	N.D.	N.D.
A_0163	270.969	10.9083
A_0164	273.002	17.3807
A_0165	273.002	8.37785		A_0127					3-Dehydro-L-gulonate 6-phosphate(-0.18); D-Glucuronate 1-phosphate(-0.18); 1-Phospho-alpha-D-galacturonate(-0.18); 6-Phospho-2-dehydro-D-gluconate(-0.18);	11954078; 439432; 440203; 6602434;	D-Glucuronic acid 1-phosphate(-0.29);	HMDB03976;		273.002	8.38341	N.D.	N.D.	N.D.	N.D.	N.D.	N.D.	N.D.	N.D.	N.D.	N.D.	N.D.	N.D.	N.D.	N.D.	N.D.	N.D.	N.D.	N.D.	5.7903e-05	6.4813e-05	6.41485e-05	8.80767e-05	8.51585e-05	7.54455e-05	N.D.	N.D.	6.99947e-05	N.D.	9.00831e-05	N.D.	7.5213e-05	N.D.	N.D.	N.D.
A_0166	273.024	8.76648		A_0128										273.024	8.76642	N.D.	N.D.	N.D.	N.D.	N.D.	N.D.	N.D.	N.D.	N.D.	N.D.	N.D.	N.D.	N.D.	N.D.	N.D.	N.D.	N.D.	N.D.	5.27079e-05	4.77297e-05	4.03631e-05	4.88452e-05	5.73149e-05	5.00802e-05	4.35909e-05	N.D.	4.66946e-05	5.04592e-05	6.10303e-05	4.8291e-05	4.35395e-05	3.77464e-05	5.39068e-05	4.70633e-05
A_0167	274.037	8.88691		A_0129					L-Tyrosine methyl ester 4-sulfate(6.29);	440256;				274.037	8.89013	0.000154925	0.000133789	0.000150977	0.000165616	0.000147069	0.000144287	0.000146561	0.000132077	0.000163803	0.000142244	0.000184713	0.000167358	0.000142681	0.000172	0.000185706	0.000157434	0.000180313	0.000127238	0.000149682	0.000164207	0.000171955	0.000167608	0.000162349	0.000195551	0.000170126	0.000171027	0.000154517	0.000154059	0.00015901	0.000160185	0.000161927	0.000167321	0.00018387	0.000206385
A_0168	274.106	7.61824		A_0130					(5-L-Glutamyl)-L-glutamine(-3.94); N-Succinyl-L-citrulline(-3.94);	150914; 25137932;	Norophthalmic acid(-3.85); Gamma-Glutamylglutamine(-3.85);	HMDB05766; HMDB11738;	AAD(-3.82); AGE(-3.82); QE(-3.81);	274.105	7.64584	0.000681446	0.000755135	0.000758846	0.000775101	0.00084014	0.000784909	0.000620619	0.000404221	0.000510712	0.000600047	0.000791769	0.000713957	0.000698931	0.000802924	0.000817969	0.000766225	0.000793161	0.000841567	0.000888458	0.00078345	0.000828988	0.000950879	0.00100562	0.000919763	0.000841345	0.000783167	0.000886254	0.00093316	0.000952697	0.000896328	0.000847058	0.000974761	0.000902863	0.00111763
A_0169	275.022	21.472
A_0170	275.09	10.7494		A_0132					Glu-Glu(-2.16); Triphenylsilanol(2.18); Benzo[ghi]perylene(-9.04); (5-L-Glutamyl)-L-glutamate(-2.16);	439500; 69925; 9117; 92865;	Gamma Glutamylglutamic acid(-2.29);	HMDB11737;	EE(-2.34);	275.089	10.7369	5.30985e-05	4.336e-05	5.20857e-05	4.75763e-05	5.82208e-05	5.60775e-05	3.5634e-05	3.36068e-05	3.6531e-05	4.41782e-05	5.57895e-05	5.67135e-05	4.61357e-05	5.21766e-05	5.08151e-05	6.10106e-05	6.54993e-05	5.57818e-05	N.D.	N.D.	N.D.	4.10766e-05	3.9495e-05	4.36847e-05	N.D.	N.D.	N.D.	N.D.	3.52923e-05	N.D.	N.D.	2.73177e-05	N.D.	3.6858e-05
A_0171	275.115	7.38213		A_0133										275.115	7.39127	0.000143859	0.00013476	0.000136966	0.000179391	0.000142372	0.000155468	0.000156287	0.000130667	0.000142245	0.000114087	0.000157536	0.000151908	0.000122964	0.000124436	0.000160453	0.000130014	0.00013404	0.00015874	0.0003222	0.000276439	0.000310343	0.000329098	0.000345003	0.000295495	0.00028213	0.000254418	0.000339314	0.000255456	0.000308661	0.000266582	0.000264523	0.000306216	0.000352771	0.000308636
A_0172	276.018	8.87529
A_0173	277.027	8.231
A_0174	279.029	8.30519
A_0175	279.056	17.494		A_0134					Sulfamonomethoxine(-2.56); Sulfamethopyrazine(-2.56);	5332; 9047;				279.056	17.464	4.88209e-05	5.00715e-05	N.D.	N.D.	N.D.	4.53374e-05	6.5902e-05	N.D.	6.4042e-05	5.52632e-05	4.91611e-05	N.D.	N.D.	5.99599e-05	N.D.	N.D.	N.D.	N.D.	N.D.	4.79368e-05	N.D.	N.D.	4.78909e-05	N.D.	N.D.	6.01426e-05	4.44306e-05	N.D.	5.8398e-05	N.D.	N.D.	N.D.	N.D.	N.D.
A_0176	280.051	7.43664
A_0177	280.057	7.4656		A_0135					Flufenamic acid(8.75);	3371;				280.057	7.4656	N.D.	2.7111e-05	3.14748e-05	N.D.	N.D.	N.D.	2.70819e-05	3.72887e-05	3.26524e-05	2.71057e-05	N.D.	N.D.	N.D.	N.D.	N.D.	N.D.	N.D.	2.75067e-05	N.D.	N.D.	N.D.	N.D.	N.D.	N.D.	N.D.	2.6483e-05	3.83933e-05	N.D.	N.D.	3.73961e-05	N.D.	N.D.	N.D.	N.D.
A_0178	281.027	8.24596		A_0136										281.026	8.28973	3.89637e-05	N.D.	3.59422e-05	N.D.	5.27412e-05	3.1164e-05	3.92394e-05	N.D.	3.16602e-05	2.95331e-05	N.D.	2.71572e-05	3.51603e-05	2.85386e-05	N.D.	N.D.	3.21522e-05	N.D.	N.D.	N.D.	2.86249e-05	2.87439e-05	3.22985e-05	N.D.	2.91615e-05	3.49737e-05	3.49974e-05	3.40863e-05	2.84678e-05	3.16051e-05	4.11663e-05	2.97172e-05	N.D.	3.89387e-05
A_0179	282.066	7.4524		A_0137										282.066	7.46409	0.000156041	0.000146064	0.000173517	0.000165192	0.000147949	0.000162158	0.000148405	0.000115704	0.000142606	0.000131159	0.000159083	0.000134922	0.000133065	0.000162776	0.000145054	0.000149441	0.000151202	0.000144218	8.95061e-05	7.84796e-05	7.69164e-05	7.50643e-05	9.18409e-05	9.22473e-05	8.72828e-05	6.10523e-05	0.000103483	8.10986e-05	7.29244e-05	8.90242e-05	7.59432e-05	8.33373e-05	8.82938e-05	0.000111367
A_0180	282.97	16.3563		A_0138										282.97	16.3563	6.11888e-05	N.D.	N.D.	N.D.	5.52853e-05	6.23279e-05	N.D.	N.D.	N.D.	4.78193e-05	7.26921e-05	4.85567e-05	N.D.	5.33297e-05	N.D.	N.D.	N.D.	5.73953e-05	N.D.	N.D.	5.75586e-05	6.06924e-05	6.65675e-05	N.D.	5.3076e-05	N.D.	6.99004e-05	5.36189e-05	5.60582e-05	5.03522e-05	5.66835e-05	5.14975e-05	5.94694e-05	N.D.
A_0181	283.031	8.40031		A_0139										283.031	8.40031	N.D.	N.D.	N.D.	N.D.	N.D.	N.D.	N.D.	N.D.	N.D.	N.D.	N.D.	N.D.	N.D.	N.D.	N.D.	N.D.	N.D.	1.98233e-05	N.D.	N.D.	N.D.	N.D.	2.24462e-05	2.87257e-05	N.D.	2.00138e-05	N.D.	1.71389e-05	N.D.	N.D.	N.D.	3.37779e-05	N.D.	3.17058e-05
A_0182	283.104	7.41084
A_0183	286.055	8.91182
A_0184	289.034	9.68084
A_0185	289.167	7.23479		A_0141										289.167	7.2493	N.D.	N.D.	N.D.	N.D.	N.D.	N.D.	N.D.	N.D.	N.D.	N.D.	N.D.	N.D.	N.D.	N.D.	N.D.	N.D.	N.D.	N.D.	N.D.	N.D.	N.D.	4.70973e-05	N.D.	N.D.	N.D.	3.72985e-05	N.D.	N.D.	1.45264e-05	N.D.	N.D.	1.77196e-05	N.D.	2.13023e-05
A_0186	291.012	8.37735		A_0142										291.011	8.38377	N.D.	N.D.	N.D.	N.D.	N.D.	N.D.	N.D.	N.D.	N.D.	N.D.	N.D.	N.D.	N.D.	N.D.	N.D.	N.D.	N.D.	N.D.	5.87688e-05	5.39418e-05	5.15865e-05	6.89465e-05	5.82573e-05	5.97277e-05	7.38624e-05	5.98393e-05	7.5466e-05	6.64491e-05	6.94147e-05	6.96882e-05	7.61257e-05	6.34951e-05	5.59295e-05	7.35178e-05
A_0187	291.012	14.4105		A_0143										291.012	14.4105	N.D.	N.D.	N.D.	N.D.	N.D.	N.D.	N.D.	N.D.	N.D.	N.D.	N.D.	N.D.	N.D.	N.D.	N.D.	N.D.	N.D.	N.D.	N.D.	N.D.	N.D.	N.D.	N.D.	N.D.	N.D.	N.D.	N.D.	N.D.	N.D.	N.D.	N.D.	4.23608e-05	N.D.	5.51878e-05
A_0188	291.013	8.12418
A_0189	291.013	27.2642
A_0190	293.113	7.55352
A_0191	293.141	7.26136
A_0192	295.043	8.24451		A_0144					Disulfiram(2.41);	3117;				295.043	8.29356	0.000140139	0.000118511	0.000126407	0.000117086	0.000122117	0.000143583	0.000140524	0.000108184	0.000162631	9.58003e-05	0.000157426	0.000123215	0.000156279	0.000164794	0.000158913	0.000143876	0.00015294	0.000154898	0.000149249	0.000140808	0.000152288	0.000131484	0.000164063	0.00016585	0.000153275	0.00013848	0.000139329	0.000147452	0.000162033	0.000139278	0.000191775	0.000210604	0.000200962	0.000204205
A_0193	296.039	8.09222
A_0194	300.049	9.22526		A_0146	N-Acetylglucosamine 6-phosphate	NAcGlcNP	440996	HMDB0001062	N-Acetyl-D-glucosamine 6-phosphate(-1.25); N-Acetyl-D-mannosamine 6-phosphate(-1.25); N-Acetyl-D-galactosamine 6-phosphate(-1.25); N-Acetyl-alpha-D-galactosamine 1-phosphate(-1.25); N-Acetyl-alpha-D-glucosamine 1-phosphate(-1.25); N-Acetyl-alpha-D-hexosamine 1-phosphate(-1.25);	440996; 11426583; 16019956; 4369589; 440364; 46174044;	N-Acetyl-D-Glucosamine 6-Phosphate(-1.34); N-Acetyl-D-mannosamine 6-phosphate(-1.34); N-Acetyl-glucosamine 1-phosphate(-1.34); N-Acetylglucosamine 6-phosphate(-1.34); N-Acetyl-D-galactosamine 1-phosphate(-1.34);	HMDB01062; HMDB01121; HMDB01367; HMDB02817; HMDB06480;		300.049	9.22306	N.D.	N.D.	N.D.	N.D.	N.D.	N.D.	N.D.	N.D.	N.D.	N.D.	N.D.	N.D.	N.D.	N.D.	N.D.	N.D.	N.D.	N.D.	1.73168e-05	N.D.	N.D.	N.D.	N.D.	N.D.	N.D.	N.D.	N.D.	N.D.	N.D.	N.D.	N.D.	2.78714e-05	N.D.	N.D.
A_0195	300.049	9.6012		A_0145	N-Acetylglucosamine 1-phosphate	GlcNAc-P	440272	HMDB0001367	N-Acetyl-D-glucosamine 1-phosphate(-0.33); N-Acetyl-D-mannosamine 6-phosphate(-0.32); N-Acetyl-D-galactosamine 6-phosphate(-0.32); N-Acetyl-alpha-D-galactosamine 1-phosphate(-0.32); N-Acetyl-alpha-D-glucosamine 1-phosphate(-0.32); N-Acetyl-alpha-D-hexosamine 1-phosphate(-0.32);	440272; 11426583; 16019956; 4369589; 440364; 46174044;	N-Acetyl-D-Glucosamine 6-Phosphate(-0.41); N-Acetyl-D-mannosamine 6-phosphate(-0.41); N-Acetyl-glucosamine 1-phosphate(-0.41); N-Acetylglucosamine 6-phosphate(-0.41); N-Acetyl-D-galactosamine 1-phosphate(-0.41);	HMDB01062; HMDB01121; HMDB01367; HMDB02817; HMDB06480;		300.049	9.58959	N.D.	N.D.	N.D.	N.D.	N.D.	N.D.	N.D.	N.D.	N.D.	N.D.	N.D.	N.D.	N.D.	N.D.	N.D.	N.D.	N.D.	N.D.	N.D.	N.D.	N.D.	N.D.	N.D.	N.D.	2.28045e-05	N.D.	N.D.	N.D.	1.67687e-05	N.D.	N.D.	2.41798e-05	N.D.	2.19959e-05
A_0196	301.045	8.20784
A_0197	301.057	7.48027		A_0147					Neostigmine bromide(-4.72);	8246;				301.057	7.4923	0.000101175	8.23928e-05	7.30011e-05	7.93644e-05	8.27811e-05	7.8174e-05	0.000116628	0.000126672	0.000131692	7.30639e-05	7.00407e-05	6.01681e-05	7.59539e-05	5.87107e-05	8.29467e-05	7.44674e-05	8.40738e-05	8.88974e-05	0.000255422	0.000208416	0.000232191	0.000241798	0.0002338	0.000258856	0.000264674	0.000239054	0.000248377	0.000221465	0.00025543	0.000259122	0.000229746	0.000271423	0.000245463	0.000252358
A_0198	301.121	9.67438		A_0148										301.121	9.67438	N.D.	N.D.	N.D.	N.D.	N.D.	N.D.	N.D.	N.D.	N.D.	4.50682e-05	N.D.	N.D.	N.D.	N.D.	N.D.	N.D.	N.D.	N.D.	N.D.	N.D.	N.D.	N.D.	2.3817e-05	3.38204e-05	N.D.	N.D.	N.D.	2.60434e-05	N.D.	N.D.	1.53347e-05	2.741e-05	N.D.	2.05097e-05
A_0199	302.966	15.8448		A_0149										302.966	15.8448	N.D.	N.D.	N.D.	N.D.	N.D.	N.D.	N.D.	0.000151896	N.D.	0.000222428	0.000243264	0.00020152	N.D.	7.70638e-05	4.80434e-05	N.D.	N.D.	0.000149289	0.000161046	0.000161101	0.000150229	7.12771e-05	N.D.	6.82912e-05	N.D.	N.D.	N.D.	N.D.	N.D.	N.D.	N.D.	N.D.	N.D.	N.D.
A_0200	303.111	7.15878		A_0150										303.111	7.16547	4.28694e-05	3.47057e-05	N.D.	N.D.	N.D.	3.43332e-05	3.21126e-05	2.63214e-05	4.1041e-05	N.D.	N.D.	3.2819e-05	N.D.	N.D.	4.1268e-05	3.05559e-05	N.D.	3.98002e-05	N.D.	4.31742e-05	N.D.	3.79691e-05	N.D.	N.D.	N.D.	N.D.	N.D.	N.D.	3.62672e-05	N.D.	3.1217e-05	3.51623e-05	3.49939e-05	4.01276e-05
A_0201	303.145	7.24378		A_0151					Balfourodinium(9);	148302;				303.145	7.24378	N.D.	N.D.	N.D.	N.D.	N.D.	N.D.	N.D.	N.D.	N.D.	N.D.	N.D.	N.D.	N.D.	N.D.	N.D.	N.D.	N.D.	N.D.	N.D.	3.49949e-05	N.D.	4.04939e-05	2.74152e-05	3.6422e-05	N.D.	N.D.	3.38654e-05	3.26501e-05	N.D.	N.D.	N.D.	N.D.	4.19725e-05	4.70633e-05
A_0202	304.999	27.2483
A_0203	305.161	7.17254		A_0152					Bz-Arg-OEt(2.31);	439543;				305.161	7.18673	0.00138279	0.00124472	0.00121391	0.00146882	0.0014337	0.00133274	0.000999765	0.000844948	0.00099229	0.0010042	0.00115446	0.00105069	0.00107044	0.00123686	0.00138279	0.00110001	0.00137874	0.00142098	0.00311723	0.00231101	0.00225982	0.00333924	0.00286163	0.0026304	0.00191457	0.0019473	0.00249236	0.00230226	0.00224603	0.00202498	0.00236528	0.00287768	0.00381939	0.00272333
A_0204	306.105	10.1993
A_0205	307.008	14.576		A_0153										307.008	14.5469	4.7891e-05	4.65392e-05	N.D.	5.0967e-05	6.31133e-05	6.29441e-05	3.58856e-05	3.34501e-05	4.21234e-05	N.D.	N.D.	N.D.	N.D.	5.73655e-05	N.D.	N.D.	N.D.	3.46523e-05	0.000123598	0.000112957	0.000138594	0.000150808	0.00014393	0.00012791	0.000117857	0.000126855	0.000129236	0.000135388	0.000122256	9.80542e-05	0.000146045	0.000145079	0.000130671	0.000139406
A_0206	307.113	10.1935		A_0154										307.113	10.1792	0.00203588	0.00193407	0.00208393	0.00203953	0.00208303	0.00215331	0.00227177	0.00249043	0.00241447	0.00202435	0.0021738	0.00200954	0.00192857	0.00205094	0.00216719	0.00205413	0.00188775	0.00221867	0.00441123	0.00444176	0.00416183	0.00426352	0.0044285	0.00423102	0.00446313	0.00423545	0.00444193	0.00405091	0.00426032	0.00405536	0.00426404	0.00423221	0.00435907	0.0042779
A_0207	307.114	7.32446		A_0155										307.114	7.33721	6.58384e-05	6.65854e-05	5.52331e-05	6.07154e-05	4.54024e-05	6.66415e-05	8.32579e-05	8.13927e-05	8.72233e-05	6.1008e-05	6.06504e-05	5.84408e-05	5.60427e-05	6.09208e-05	5.21496e-05	4.44174e-05	7.00615e-05	6.16981e-05	0.000154769	0.000159341	0.000194093	0.000165374	0.000167061	0.000152192	0.00019182	0.000175273	0.000192344	0.000188049	0.000160083	0.000162835	0.000153621	0.000139911	0.000148977	0.000163483
A_0208	307.964	9.06387		A_0156										307.961	9.07945	2.56658e-05	2.32254e-05	N.D.	N.D.	2.69088e-05	2.67622e-05	N.D.	2.03678e-05	N.D.	N.D.	N.D.	N.D.	N.D.	N.D.	N.D.	N.D.	N.D.	N.D.	2.85727e-05	3.33383e-05	2.96545e-05	N.D.	2.29602e-05	2.49317e-05	3.05742e-05	2.89089e-05	2.66018e-05	2.80542e-05	N.D.	N.D.	N.D.	2.03037e-05	N.D.	N.D.
A_0209	307.968	8.99102
A_0210	308.101	7.25763		A_0157	N-Acetylneuraminic acid	NeuNAc	439197	HMDB0000230	N-Acetylneuraminate(-5.61); O-Acetylneuraminic acid(-5.52);	439197; 440038;	N-Acetylneuraminic acid(-5.56); N-Acetyl-a-neuraminic acid(-5.56);	HMDB00230; HMDB00773;		308.1	7.26402	N.D.	N.D.	N.D.	N.D.	N.D.	N.D.	1.49244e-05	N.D.	N.D.	N.D.	N.D.	N.D.	N.D.	1.40291e-05	N.D.	N.D.	N.D.	N.D.	N.D.	2.99217e-05	3.48029e-05	2.83554e-05	2.30459e-05	N.D.	N.D.	N.D.	2.28285e-05	2.37455e-05	3.08076e-05	4.32852e-05	3.03043e-05	3.76541e-05	2.49812e-05	N.D.
A_0211	309.11	7.48543		A_0158							Gamma-Glutamyltyrosine(-2.14);	HMDB11741;	YE(-2.14);	309.11	7.51828	N.D.	N.D.	N.D.	N.D.	N.D.	N.D.	N.D.	N.D.	N.D.	N.D.	N.D.	N.D.	N.D.	N.D.	N.D.	N.D.	1.52072e-05	2.12831e-05	5.28162e-05	N.D.	4.89094e-05	2.73844e-05	3.77816e-05	3.81564e-05	3.99584e-05	3.31542e-05	4.3676e-05	4.06929e-05	3.64622e-05	3.16051e-05	3.99797e-05	4.54987e-05	4.86476e-05	3.92359e-05
A_0212	309.136	7.18602
A_0213	310.054	7.45682
A_0214	310.98	26.2894
A_0215	311.002	11.9038		A_0159										311.002	11.9496	3.35702e-05	4.83937e-05	3.92927e-05	4.90597e-05	N.D.	5.00032e-05	4.78754e-05	3.79154e-05	5.53828e-05	4.57964e-05	N.D.	3.89606e-05	N.D.	4.19911e-05	5.98489e-05	4.60362e-05	4.20369e-05	4.06454e-05	N.D.	N.D.	N.D.	4.92336e-05	5.78289e-05	5.36574e-05	N.D.	4.31611e-05	3.9714e-05	4.14589e-05	5.65457e-05	N.D.	N.D.	3.80232e-05	3.76235e-05	5.47915e-05
A_0216	313.076	8.48838
A_0217	314.565	8.74079		A_0160										314.565	8.77549	7.36497e-05	7.66527e-05	9.87902e-05	6.84505e-05	0.000100786	9.11149e-05	5.44153e-05	4.19106e-05	4.97904e-05	7.92133e-05	0.000114009	8.74213e-05	5.99278e-05	5.71733e-05	6.63163e-05	7.74016e-05	7.66875e-05	6.79216e-05	0.000169271	0.00014526	0.00019574	0.000188001	0.000186252	0.000186879	0.000150046	0.000139591	0.000176779	0.000168134	0.000190208	0.000136137	0.000138651	0.000151447	0.000155551	0.00017676
A_0218	314.566	10.2604
A_0219	314.994	14.1268		A_0161										314.994	14.1018	6.01659e-05	8.76914e-05	7.33058e-05	7.04637e-05	5.98842e-05	7.60611e-05	8.82047e-05	6.48634e-05	6.48538e-05	5.7286e-05	6.52903e-05	5.57539e-05	5.83738e-05	7.3028e-05	6.69322e-05	6.55637e-05	8.10324e-05	6.00845e-05	8.00901e-05	6.326e-05	6.44574e-05	7.34135e-05	7.54775e-05	6.93752e-05	6.579e-05	7.0857e-05	7.35794e-05	7.68857e-05	6.75623e-05	6.26212e-05	5.6501e-05	7.2078e-05	7.12015e-05	7.84718e-05
A_0220	315.061	7.92556
A_0221	315.068	8.71528
A_0222	316.98	15.0946		A_0162										316.98	15.0827	6.63964e-05	6.83516e-05	6.82292e-05	7.39604e-05	7.80843e-05	6.79621e-05	7.21904e-05	6.69002e-05	5.43906e-05	5.56677e-05	6.86045e-05	5.97843e-05	6.92521e-05	7.37968e-05	9.43416e-05	7.03191e-05	7.58185e-05	7.13792e-05	6.49379e-05	6.99897e-05	5.84853e-05	5.96242e-05	6.10845e-05	6.15705e-05	6.579e-05	7.0756e-05	6.69761e-05	6.57789e-05	7.23394e-05	6.79215e-05	7.42089e-05	7.3647e-05	6.33126e-05	7.43104e-05
A_0223	319.141	7.20035		A_0163							Valproic acid glucuronide(-2.89); Octanoylglucuronide(-2.89);	HMDB00901; HMDB10347;		319.141	7.21447	0.000320172	0.000342023	0.000309773	0.000366199	0.000352554	0.00035548	0.00023988	0.000207594	0.000238398	0.000270571	0.000321149	0.000278194	0.000270598	0.000310561	0.000311358	0.00029878	0.000314788	0.00034637	0.000653708	0.000586423	0.000592782	0.000691407	0.000673043	0.000626111	0.000541456	0.000508836	0.000576277	0.000548636	0.000536501	0.00048664	0.000520375	0.000577178	0.000570016	0.000568722
A_0224	319.174	7.12303		A_0164					12alpha-Fluoro-11beta,17beta-dihydroxyandrosta-1,4-dien-3-one(-9.17);	247876;				319.174	7.12303	N.D.	N.D.	N.D.	N.D.	N.D.	N.D.	N.D.	N.D.	N.D.	N.D.	N.D.	N.D.	N.D.	N.D.	N.D.	N.D.	N.D.	N.D.	N.D.	N.D.	N.D.	2.59278e-05	N.D.	N.D.	N.D.	N.D.	N.D.	N.D.	N.D.	N.D.	N.D.	N.D.	N.D.	N.D.
A_0225	320.997	10.8722
A_0226	321.156	7.08453		A_0166										321.156	7.09949	0.00022718	0.000260513	0.000243879	0.000264583	0.000287777	0.000278099	0.000237784	0.000179785	0.000212692	0.000202767	0.000235089	0.000225894	0.000236506	0.000245124	0.000229335	0.000199524	0.000240381	0.000218363	0.000494718	0.000443337	0.000436889	0.000519332	0.00052423	0.000466765	0.000389493	0.000397446	0.000494585	0.000443409	0.000412978	0.00036228	0.000480487	0.000496609	0.000493859	0.000511751
A_0227	322.001	14.6015		A_0167										322.001	14.5898	N.D.	N.D.	N.D.	N.D.	N.D.	N.D.	N.D.	N.D.	N.D.	N.D.	N.D.	N.D.	N.D.	N.D.	N.D.	N.D.	N.D.	N.D.	N.D.	N.D.	N.D.	N.D.	N.D.	3.45792e-05	N.D.	4.72043e-05	4.32043e-05	3.35118e-05	N.D.	2.74827e-05	N.D.	N.D.	N.D.	N.D.
A_0228	327.99	8.65564		A_0170										327.99	8.65564	2.95715e-05	2.3667e-05	2.5586e-05	N.D.	2.23098e-05	2.74665e-05	3.05195e-05	N.D.	1.94832e-05	2.10372e-05	N.D.	2.68694e-05	N.D.	2.38302e-05	N.D.	N.D.	3.07402e-05	1.88244e-05	N.D.	2.41237e-05	N.D.	3.86489e-05	2.72439e-05	N.D.	N.D.	N.D.	2.02815e-05	2.84372e-05	N.D.	N.D.	2.29108e-05	N.D.	3.70167e-05	N.D.
A_0229	331.056	7.90298		A_0172										331.055	7.92641	N.D.	2.41968e-05	N.D.	2.03444e-05	2.85722e-05	N.D.	N.D.	N.D.	N.D.	N.D.	N.D.	N.D.	N.D.	3.08448e-05	N.D.	N.D.	2.54177e-05	N.D.	4.01533e-05	4.64873e-05	5.3131e-05	6.14692e-05	7.56488e-05	5.84269e-05	5.80203e-05	6.48933e-05	6.81081e-05	7.2194e-05	7.58492e-05	5.77136e-05	5.44929e-05	5.96189e-05	6.60434e-05	6.08355e-05
A_0230	331.064	8.37539		A_0173					Hypoxylone(-6.5);	442747;				331.063	8.37585	4.7798e-05	5.41338e-05	5.55377e-05	4.68345e-05	3.40518e-05	4.35767e-05	4.10001e-05	3.54086e-05	4.97002e-05	4.88711e-05	5.18125e-05	3.71373e-05	N.D.	3.62258e-05	3.42874e-05	4.86669e-05	4.21455e-05	5.78563e-05	4.52401e-05	3.79974e-05	4.41729e-05	5.37006e-05	3.9495e-05	4.98634e-05	3.65276e-05	4.38687e-05	4.90529e-05	4.45228e-05	5.52782e-05	3.31755e-05	3.80629e-05	4.54987e-05	5.79523e-05	3.6858e-05
A_0231	331.957	15.3717		A_0174										331.957	15.3717	7.31848e-05	6.00505e-05	5.91929e-05	8.75234e-05	7.37789e-05	7.80859e-05	8.14133e-05	5.13111e-05	6.69284e-05	5.29167e-05	N.D.	5.33548e-05	5.98307e-05	5.49632e-05	8.35626e-05	6.67778e-05	9.80861e-05	6.52324e-05	6.87259e-05	N.D.	N.D.	7.17626e-05	6.74243e-05	0.000100269	6.75054e-05	N.D.	7.3202e-05	6.17575e-05	7.8579e-05	N.D.	8.46146e-05	0.000100134	8.65745e-05	6.54922e-05
A_0232	333.06	7.17146		A_0175	XA0048				2-(alpha-D-Galactosyl)-sn-glycerol 3-phosphate(-3.03); alpha-D-Galactosyl-(1,1')-sn-glycerol 3-phosphate(-3.03); 6-Methoxytaxifolin(4.14); sn-glycero-3-Phospho-1-inositol(-3.03); 2-(beta-D-Glucosyl)-sn-glycerol 3-phosphate(-3.03);	440418; 44224013; 442419; 45480545; 90658884;	1-(sn-Glycero-3-phospho)-1D-myo-inositol(-3.04);	HMDB11649;		333.06	7.1918	N.D.	N.D.	N.D.	N.D.	N.D.	N.D.	N.D.	N.D.	N.D.	N.D.	N.D.	N.D.	N.D.	N.D.	N.D.	N.D.	N.D.	N.D.	5.72536e-05	3.72726e-05	6.01328e-05	5.29237e-05	5.35453e-05	5.79933e-05	5.13606e-05	5.11464e-05	6.26368e-05	4.29909e-05	4.44566e-05	6.35046e-05	4.93813e-05	5.86961e-05	4.68271e-05	4.55771e-05
A_0233	333.092	9.00847
A_0234	333.092	9.70869		A_0176					Penicillin G(-1.84); Triphenyltetrazolium chloride(-2.44);	5904; 9283;				333.092	9.74188	4.01726e-05	3.65602e-05	4.20341e-05	N.D.	3.74766e-05	3.51255e-05	4.35155e-05	4.34773e-05	4.50098e-05	4.87093e-05	3.82241e-05	3.92484e-05	0.000106355	0.000132507	0.000119595	0.000103506	8.36393e-05	0.000109643	N.D.	N.D.	N.D.	N.D.	N.D.	N.D.	N.D.	N.D.	N.D.	N.D.	N.D.	N.D.	N.D.	N.D.	2.56892e-05	N.D.
A_0235	333.092	7.34333		A_0177					Penicillin G(-1.91); Triphenyltetrazolium chloride(-2.51);	5904; 9283;				333.092	7.35563	0.0204527	0.0210221	0.0212291	0.0199781	0.0199163	0.021197	0.0202992	0.0196754	0.0199033	0.0198343	0.0217158	0.0216862	0.0196529	0.0206164	0.0211301	0.0203501	0.0188639	0.020828	0.0113717	0.0115413	0.011186	0.010308	0.0106353	0.0106448	0.0112126	0.0102573	0.0110802	0.0105503	0.0101963	0.0105256	0.0101337	0.0104625	0.0106272	0.0105094
A_0236	335.137	7.11411		A_0178									FGGG(-0.29); FGN(-0.29); KSC(9.73);	335.136	7.13942	N.D.	3.36459e-05	4.07141e-05	N.D.	3.36604e-05	N.D.	N.D.	2.49113e-05	N.D.	N.D.	N.D.	N.D.	N.D.	2.92112e-05	4.09601e-05	4.03702e-05	N.D.	3.05033e-05	7.54362e-05	7.45453e-05	7.36215e-05	7.28308e-05	6.95661e-05	7.82639e-05	6.66982e-05	6.56009e-05	7.52774e-05	7.96623e-05	7.30219e-05	5.75173e-05	6.84584e-05	7.54927e-05	6.82684e-05	7.45086e-05
A_0237	335.996	9.18187		A_0179										335.996	9.23046	0.000118193	0.000119924	0.00021809	0.000191577	0.00017339	5.65177e-05	5.77691e-05	N.D.	8.5239e-05	N.D.	0.000108707	7.15876e-05	5.19634e-05	5.62124e-05	0.000130887	0.000189811	0.000225174	N.D.	0.000139075	0.000106641	0.000170719	0.000179261	3.9495e-05	0.000146989	0.00013935	0.000206506	0.000153102	0.000112408	0.000164567	0.000149486	6.2434e-05	7.05091e-05	0.000189533	0.000159123
A_0238	337.997	6.81276
A_0239	339.088	7.20189
A_0240	341.012	11.1442		A_0181										341.013	11.1603	N.D.	4.38899e-05	N.D.	4.31259e-05	N.D.	N.D.	5.86075e-05	4.70808e-05	6.34106e-05	5.29167e-05	N.D.	4.41425e-05	4.67184e-05	4.25677e-05	N.D.	N.D.	3.93213e-05	N.D.	5.66042e-05	3.91363e-05	4.36581e-05	4.56407e-05	4.19795e-05	N.D.	N.D.	N.D.	5.49959e-05	3.82035e-05	N.D.	3.91628e-05	4.3357e-05	N.D.	N.D.	4.65679e-05
A_0241	341.053	10.2545		A_0182										341.052	10.2457	N.D.	N.D.	N.D.	N.D.	N.D.	N.D.	N.D.	N.D.	N.D.	N.D.	3.22585e-05	N.D.	N.D.	N.D.	N.D.	N.D.	N.D.	N.D.	6.07169e-05	6.01539e-05	5.622e-05	7.2054e-05	7.89043e-05	7.81555e-05	7.0028e-05	6.13555e-05	7.7447e-05	6.66406e-05	6.74648e-05	N.D.	7.26572e-05	5.75886e-05	5.74466e-05	7.15362e-05
A_0242	342.099	10.0939		A_0183										342.098	10.0813	4.16605e-05	N.D.	3.14748e-05	5.13908e-05	N.D.	3.4069e-05	N.D.	3.97171e-05	3.12092e-05	4.32881e-05	3.07119e-05	N.D.	4.05023e-05	5.11196e-05	N.D.	N.D.	4.73594e-05	N.D.	N.D.	4.52449e-05	5.07628e-05	4.57377e-05	4.55777e-05	N.D.	4.08665e-05	4.84173e-05	N.D.	N.D.	5.2061e-05	N.D.	5.85091e-05	6.73713e-05	4.15679e-05	4.59734e-05
A_0243	343.022	7.63396
A_0244	345.016	12.2846		A_0185										345.017	12.2712	N.D.	N.D.	N.D.	N.D.	N.D.	N.D.	N.D.	N.D.	N.D.	N.D.	N.D.	N.D.	N.D.	N.D.	N.D.	N.D.	N.D.	N.D.	N.D.	N.D.	N.D.	N.D.	N.D.	N.D.	N.D.	N.D.	N.D.	N.D.	N.D.	N.D.	N.D.	N.D.	N.D.	N.D.
A_0245	345.071	7.74494		A_0186					2-AminoAMP(3.59); Adenosine 5'-phosphoramidate(3.59); 3'-Amino-3'-deoxy-AMP(3.59);	439541; 440142; 46173764;				345.071	7.77681	N.D.	N.D.	N.D.	N.D.	N.D.	N.D.	N.D.	N.D.	N.D.	N.D.	1.61293e-05	N.D.	N.D.	N.D.	N.D.	N.D.	N.D.	N.D.	3.95039e-05	3.60302e-05	5.49844e-05	3.962e-05	4.29219e-05	4.17335e-05	3.6124e-05	5.47853e-05	4.74493e-05	4.10759e-05	4.22143e-05	3.61201e-05	5.71399e-05	4.53141e-05	4.48043e-05	5.54851e-05
A_0246	345.143	7.28655		A_0187									AAAD(-3.4); AAGE(-3.4); AQE(-3.4); PGSS(-3.4); VGGD(-3.4); VND(-3.4);	345.143	7.31506	0.000201049	0.000175295	0.000174634	0.000200689	0.000184447	0.000203886	0.000176661	0.000148763	0.000176792	0.000158507	0.000171788	0.000155938	0.000223977	0.000189296	0.00018817	0.00016998	0.000191176	0.00020023	N.D.	N.D.	N.D.	N.D.	N.D.	N.D.	N.D.	N.D.	N.D.	N.D.	N.D.	N.D.	N.D.	N.D.	N.D.	N.D.
A_0247	347.994	8.74589		A_0190										347.994	8.74589	N.D.	N.D.	N.D.	N.D.	N.D.	2.88751e-05	2.8088e-05	N.D.	N.D.	2.88048e-05	N.D.	N.D.	N.D.	N.D.	N.D.	N.D.	N.D.	N.D.	N.D.	N.D.	N.D.	N.D.	N.D.	N.D.	N.D.	N.D.	N.D.	N.D.	N.D.	N.D.	N.D.	N.D.	N.D.	N.D.
A_0248	349.088	7.29311		A_0191					Penicillin X(-2.85); Penicillin V(-2.85);	120720; 6869;				349.087	7.29705	4.51942e-05	6.60556e-05	5.79745e-05	N.D.	6.08627e-05	6.7786e-05	5.08099e-05	3.18833e-05	N.D.	6.34354e-05	6.86045e-05	8.11838e-05	5.2449e-05	4.37208e-05	N.D.	5.63564e-05	N.D.	N.D.	8.11724e-05	8.18963e-05	7.49601e-05	9.31263e-05	0.000101608	9.27893e-05	8.16321e-05	7.54056e-05	7.35794e-05	8.55987e-05	9.63226e-05	8.09757e-05	6.06998e-05	6.18339e-05	5.16817e-05	5.49897e-05
A_0249	351.103	9.96422		A_0192					Benzylpenicilloic acid(-1.33);	445702;				351.102	9.95269	6.57454e-05	6.57023e-05	6.12235e-05	5.97617e-05	7.03542e-05	6.48809e-05	6.75789e-05	7.76324e-05	6.93638e-05	6.45681e-05	5.95457e-05	5.60418e-05	5.95393e-05	5.71733e-05	8.18174e-05	5.53447e-05	6.36528e-05	5.86247e-05	0.00011375	0.00012507	0.00010791	0.000138961	0.000134763	0.000110458	0.000121893	0.000115534	0.000112822	0.000106568	0.000110167	0.000101195	0.000114097	0.000127452	0.000127738	0.000129003
A_0250	353.05	9.31315		A_0193					WIN56291(-9.01); 5-Amino-6-(5'-phosphoribosylamino)uracil(2); Phenolsulfonphthalein(-2.23); 2-Caffeoylisocitrate(4.82);	129539; 439462; 4766; 6121984;				353.05	9.35939	0.00191424	0.00189707	0.00163659	0.00184212	0.00194771	0.00197671	0.00196784	0.00176753	0.00197493	0.00166194	0.0019776	0.00192413	0.00186534	0.00196244	0.00201844	0.00184863	0.00187026	0.00205071	0.00179791	0.00170398	0.00169803	0.00183242	0.00182654	0.001763	0.00181861	0.00158008	0.00197447	0.00184066	0.00181619	0.00168793	0.00185139	0.00183019	0.00185316	0.00208782
A_0251	353.06	9.64885		A_0194										353.06	9.66186	4.39853e-05	4.30068e-05	4.89382e-05	5.57352e-05	5.82208e-05	5.7398e-05	N.D.	N.D.	N.D.	5.53441e-05	6.70579e-05	5.0476e-05	6.71153e-05	7.22593e-05	4.97885e-05	7.14321e-05	5.61578e-05	4.88667e-05	7.65185e-05	7.13357e-05	8.29915e-05	9.099e-05	0.000100408	0.000103846	6.04421e-05	6.23663e-05	7.78243e-05	8.81839e-05	0.000109972	9.28522e-05	8.38844e-05	8.25067e-05	6.4324e-05	9.58109e-05
A_0252	355.091	7.12951		A_0195					Bay-K-8644(2.15);	2303;				355.09	7.14047	N.D.	N.D.	N.D.	N.D.	N.D.	N.D.	N.D.	N.D.	N.D.	N.D.	N.D.	N.D.	N.D.	N.D.	N.D.	N.D.	N.D.	N.D.	3.80969e-05	3.64444e-05	4.19076e-05	3.98142e-05	3.98377e-05	N.D.	4.36918e-05	4.19482e-05	4.27326e-05	4.10759e-05	N.D.	3.64145e-05	4.20791e-05	4.21763e-05	N.D.	4.27037e-05
A_0253	356.989	8.00817		A_0196										356.989	8.00817	N.D.	N.D.	N.D.	N.D.	N.D.	N.D.	N.D.	N.D.	N.D.	N.D.	N.D.	N.D.	N.D.	N.D.	N.D.	N.D.	N.D.	N.D.	N.D.	N.D.	N.D.	3.34051e-05	3.88096e-05	N.D.	N.D.	N.D.	N.D.	N.D.	N.D.	N.D.	N.D.	N.D.	N.D.	2.8337e-05
A_0254	357.108	7.57018
A_0255	358.066	7.78485		A_0197										358.066	7.78485	N.D.	N.D.	N.D.	N.D.	N.D.	N.D.	1.57628e-05	N.D.	N.D.	N.D.	N.D.	2.00561e-05	N.D.	N.D.	N.D.	N.D.	N.D.	1.66731e-05	4.02615e-05	2.9404e-05	3.36702e-05	2.44712e-05	3.78672e-05	N.D.	3.03724e-05	2.70894e-05	3.0941e-05	4.07887e-05	2.92477e-05	3.45497e-05	3.83367e-05	3.94076e-05	2.9229e-05	3.26966e-05
A_0256	361.07	8.84252		A_0198										361.07	8.8512	6.94651e-05	8.20396e-05	6.55894e-05	5.92319e-05	6.92778e-05	7.59731e-05	8.79532e-05	7.48907e-05	9.18236e-05	5.93088e-05	6.86045e-05	7.36988e-05	4.42903e-05	6.36113e-05	6.94986e-05	6.53613e-05	6.84321e-05	5.32463e-05	N.D.	N.D.	3.06842e-05	7.22482e-05	4.70342e-05	4.17335e-05	2.4419e-05	N.D.	N.D.	3.648e-05	3.37324e-05	4.32852e-05	2.50101e-05	N.D.	2.91279e-05	5.28099e-05
A_0257	363.052	12.393		A_0200										363.052	12.393	N.D.	N.D.	N.D.	N.D.	N.D.	N.D.	2.14643e-05	N.D.	N.D.	N.D.	N.D.	N.D.	N.D.	N.D.	N.D.	2.86335e-05	N.D.	N.D.	2.6841e-05	N.D.	1.874e-05	N.D.	N.D.	N.D.	N.D.	N.D.	3.45257e-05	N.D.	N.D.	N.D.	N.D.	N.D.	N.D.	N.D.
A_0258	367.99	8.87116
A_0259	368.06	7.81102		A_0201										368.06	7.86721	0.000178359	0.000178297	0.000170776	0.000177166	0.000187872	0.000176332	0.000155867	0.000106774	0.00014883	0.000147342	0.000192115	0.000133483	0.00016638	0.000169502	0.000167946	0.000157535	0.000152723	0.000164118	0.00013269	0.000130868	0.000137152	0.000128182	0.00014136	0.000137016	0.000143789	0.000127159	0.000154234	0.000135675	0.000172562	0.000109636	0.000139564	0.000155692	0.000142099	0.000202818
A_0260	370.165	9.36561		A_0202					Demecolcine(2.49); Isoandrocymbine(2.49); Floramultine(2.49); 7-O-Acetylsalutaridinol(2.49); Androcymbine(2.49); Capaurine(2.49);	2832; 46173814; 4837166; 5460163; 5462452; 94149;				370.165	9.36561	N.D.	N.D.	N.D.	N.D.	N.D.	N.D.	N.D.	N.D.	N.D.	N.D.	N.D.	N.D.	N.D.	N.D.	N.D.	N.D.	N.D.	N.D.	N.D.	N.D.	N.D.	N.D.	N.D.	N.D.	N.D.	N.D.	N.D.	N.D.	N.D.	N.D.	N.D.	N.D.	N.D.	N.D.
A_0261	371.004	8.76613		A_0203										371.004	8.76613	N.D.	N.D.	N.D.	N.D.	N.D.	N.D.	N.D.	N.D.	N.D.	N.D.	N.D.	N.D.	N.D.	N.D.	N.D.	N.D.	N.D.	N.D.	3.52829e-05	N.D.	2.97575e-05	2.95208e-05	N.D.	3.5338e-05	3.49131e-05	N.D.	4.03743e-05	N.D.	N.D.	N.D.	3.55071e-05	3.34088e-05	N.D.	3.40837e-05
A_0262	373.066	10.7405
A_0263	373.085	10.2024
A_0264	373.167	7.33785		A_0204					Hydroxyzine(3.69); Phantomolin(-4.85); Hexahydrocurcumin(-4.85);	3658; 5281493; 5318039;			RPC(-2.92);	373.167	7.33785	2.17602e-05	2.27839e-05	N.D.	N.D.	N.D.	N.D.	N.D.	N.D.	N.D.	1.08423e-05	N.D.	N.D.	N.D.	N.D.	N.D.	N.D.	N.D.	N.D.	4.15603e-05	3.57196e-05	4.17017e-05	3.5153e-05	3.48687e-05	3.46876e-05	N.D.	2.60786e-05	4.1695e-05	2.95862e-05	3.47073e-05	3.52367e-05	N.D.	3.20244e-05	N.D.	N.D.
A_0265	374.071	8.24759		A_0205										374.071	8.24759	3.42211e-05	3.60303e-05	3.80743e-05	N.D.	4.26626e-05	N.D.	2.64111e-05	N.D.	3.13896e-05	2.05518e-05	3.53518e-05	N.D.	N.D.	N.D.	N.D.	3.48054e-05	3.51937e-05	2.52017e-05	5.13009e-05	4.62802e-05	4.36581e-05	5.48659e-05	6.39974e-05	5.99445e-05	4.25819e-05	3.95223e-05	6.30141e-05	5.69701e-05	6.14203e-05	4.50519e-05	5.5862e-05	3.49777e-05	4.68271e-05	5.00357e-05
A_0266	375.182	7.29939		A_0206					Picrasin B(-2.89); Rhipocephalin(-2.89);	12313355; 5281528;	18-Oxocortisol(-2.9);	HMDB00332;	RAM(-1.1); RVC(-1.1);	375.182	7.31146	0.000242988	0.00028577	0.000216465	0.000286729	0.000271142	0.000287342	0.000227471	0.0001555	0.000156407	0.000229144	0.000306456	0.000223783	0.000211447	0.000246566	0.00026855	0.000207416	0.000270144	0.000271149	0.00033627	0.000313815	0.000340924	0.000273164	0.00029934	0.000330399	0.000334298	0.00029394	0.000330258	0.000309649	0.000296962	0.00025922	0.000296562	0.000367127	0.000338005	0.00035025
A_0267	375.183	7.19917		A_0207					Picrasin B(-3.34); Rhipocephalin(-3.34);	12313355; 5281528;	18-Oxocortisol(-3.35);	HMDB00332;	RAM(-1.55); RVC(-1.55);	375.183	7.21024	N.D.	N.D.	N.D.	N.D.	1.40904e-05	N.D.	N.D.	N.D.	1.19064e-05	N.D.	N.D.	N.D.	N.D.	N.D.	N.D.	N.D.	N.D.	N.D.	3.66899e-05	3.94469e-05	4.97331e-05	5.27295e-05	4.93473e-05	4.49855e-05	3.64267e-05	3.69953e-05	4.68833e-05	3.4565e-05	3.47073e-05	5.153e-05	3.05781e-05	2.27955e-05	3.72189e-05	3.01205e-05
A_0268	377.198	7.17021		A_0208					Nigakilactone A(-2.44); 6alpha-Hydroxycortisol(-2.44);	10452259; 254633;	18-Hydroxycortisol(-2.29); Pentosidine(-9.48);	HMDB00418; HMDB03933;	RFG(-9.44);	377.198	7.18643	0.0001818	0.000243558	0.00023799	0.000207577	0.000234742	0.000207143	0.000201479	0.000169836	0.000180851	0.000200258	0.00020272	0.000227814	0.000228542	0.000210532	0.000212089	0.000225729	0.000194869	0.000241721	0.000256072	0.00025128	0.000298708	0.000283652	0.000269868	0.000276308	0.000281727	0.000278576	0.000296393	0.000246743	0.000274344	0.000233701	0.000273651	0.00026727	0.000271759	0.000297143
A_0269	378.013	7.70205		A_0209										378.013	7.70205	N.D.	3.34693e-05	N.D.	3.83577e-05	4.13906e-05	3.54776e-05	2.85072e-05	N.D.	2.76914e-05	2.97758e-05	3.87765e-05	N.D.	N.D.	N.D.	4.04468e-05	N.D.	N.D.	N.D.	5.85523e-05	5.20781e-05	4.98361e-05	4.90394e-05	5.74862e-05	4.84542e-05	5.1966e-05	5.47853e-05	7.61263e-05	4.9406e-05	6.454e-05	3.93591e-05	6.09736e-05	8.73981e-05	6.60434e-05	7.06444e-05
A_0270	378.153	6.99555		A_0210					Kasugamycin(-0.85);	65174;			HHS(2.6); VMM(1.37);	378.152	7.00867	0.000128422	0.000133347	0.000160115	0.000147921	0.000142372	0.000141206	0.000151424	0.000138031	0.000128084	0.000125495	0.000136325	0.000163327	0.000170945	0.000185741	0.000194329	0.000148935	0.000143599	0.00015728	N.D.	N.D.	N.D.	N.D.	N.D.	N.D.	N.D.	N.D.	N.D.	N.D.	N.D.	N.D.	N.D.	N.D.	N.D.	N.D.
A_0271	380.043	7.44778
A_0272	381.229	7.04593		A_0211					Sarcostin(-4.31);	46173994;				381.23	7.05867	N.D.	3.97393e-05	3.45207e-05	3.38014e-05	N.D.	3.8999e-05	4.33478e-05	2.17778e-05	N.D.	2.32219e-05	3.24795e-05	2.09197e-05	N.D.	2.51754e-05	2.71014e-05	3.01512e-05	N.D.	N.D.	5.89852e-05	4.60731e-05	4.90124e-05	7.86573e-05	5.94567e-05	6.05949e-05	5.82221e-05	4.59914e-05	5.42412e-05	5.81191e-05	5.92754e-05	3.71016e-05	4.59128e-05	6.04496e-05	3.8736e-05	N.D.
A_0273	387.054	9.41218		A_0213										387.054	9.41218	6.24907e-05	5.41338e-05	5.87868e-05	6.64372e-05	6.73208e-05	6.54971e-05	6.99266e-05	5.89881e-05	6.97246e-05	5.80142e-05	6.49589e-05	5.89206e-05	5.72083e-05	5.35219e-05	5.95409e-05	5.54458e-05	7.3646e-05	5.78563e-05	6.26651e-05	5.08357e-05	6.66197e-05	5.4089e-05	6.17699e-05	7.42531e-05	6.93217e-05	6.59041e-05	6.00898e-05	5.67786e-05	5.15735e-05	5.36894e-05	5.52231e-05	6.33105e-05	4.31861e-05	7.49049e-05
A_0274	393.193	7.07562		A_0215					Nigakilactone M(-2.07); Nigakilactone N(-2.07);	46173855; 46173856;			HAAP(-9.01); RGY(-9);	393.193	7.08526	2.66887e-05	2.80825e-05	4.0105e-05	N.D.	N.D.	2.69383e-05	N.D.	N.D.	N.D.	2.67011e-05	N.D.	N.D.	N.D.	N.D.	N.D.	N.D.	N.D.	N.D.	6.94835e-05	5.4563e-05	7.62986e-05	6.98205e-05	8.09605e-05	5.0839e-05	6.90189e-05	3.78039e-05	6.52781e-05	6.71194e-05	8.36486e-05	6.20323e-05	5.44929e-05	5.51891e-05	4.37929e-05	7.04463e-05
A_0275	395.062	8.12786
A_0276	395.207	7.05516		A_0216									HAAV(-6.38); HALG(-6.38); HLQ(-6.38);	395.207	7.07127	N.D.	1.881e-05	N.D.	N.D.	N.D.	N.D.	N.D.	N.D.	N.D.	N.D.	N.D.	N.D.	N.D.	N.D.	N.D.	N.D.	N.D.	N.D.	4.08026e-05	4.71085e-05	3.22287e-05	4.87481e-05	4.85763e-05	3.98907e-05	N.D.	3.58834e-05	4.4242e-05	4.85443e-05	3.73396e-05	4.95669e-05	3.03043e-05	3.19321e-05	3.90394e-05	3.99295e-05
A_0277	399.034	7.47721
A_0278	400.942	16.1114		A_0217										400.942	16.1906	0.000327983	0.000307759	0.000261139	0.000339074	0.000313805	0.00032819	0.000332277	0.000219188	0.000307311	0.000220729	0.000302589	0.000240193	0.000251367	0.000292497	0.000256745	0.000282187	0.000315657	0.000204072	0.000276094	0.000255421	0.000305709	0.000332206	0.000298997	0.000289099	0.000323501	0.00023309	0.000301864	0.00031099	0.000323285	0.000267956	0.000317556	0.000349039	0.000281468	0.000297242
A_0279	400.959	22.8896		A_0218										400.959	22.8896	N.D.	N.D.	N.D.	N.D.	N.D.	8.3368e-05	N.D.	N.D.	N.D.	6.78855e-05	N.D.	N.D.	N.D.	8.09074e-05	N.D.	N.D.	7.06046e-05	N.D.	N.D.	N.D.	N.D.	7.68122e-05	7.71052e-05	N.D.	N.D.	N.D.	N.D.	N.D.	8.38436e-05	N.D.	N.D.	N.D.	N.D.	7.7481e-05
A_0280	407.087	7.49115		A_0223									GCDD(2.59);	407.087	7.5211	N.D.	N.D.	N.D.	N.D.	N.D.	N.D.	N.D.	N.D.	N.D.	N.D.	N.D.	N.D.	N.D.	N.D.	N.D.	N.D.	N.D.	N.D.	N.D.	N.D.	N.D.	N.D.	1.78199e-05	N.D.	N.D.	N.D.	N.D.	N.D.	N.D.	N.D.	1.91684e-05	N.D.	N.D.	N.D.
A_0281	412.883	17.2081
A_0282	416.059	9.64856		A_0224										416.06	9.65952	5.01228e-05	5.9344e-05	N.D.	N.D.	4.28583e-05	0.000124128	0.000115203	0.000114686	6.98148e-05	0.000147989	N.D.	7.24513e-05	7.26516e-05	8.14839e-05	N.D.	N.D.	N.D.	0.000147445	N.D.	N.D.	N.D.	N.D.	0.000161493	N.D.	3.69312e-05	N.D.	2.65074e-05	7.22897e-05	4.5919e-05	N.D.	0.00010141	8.46294e-05	N.D.	N.D.
A_0283	417.074	7.33522
A_0284	423.124	9.32576		A_0225										423.125	9.32101	N.D.	N.D.	N.D.	N.D.	N.D.	3.05477e-05	2.78365e-05	N.D.	3.91468e-05	2.60538e-05	N.D.	N.D.	N.D.	N.D.	N.D.	N.D.	N.D.	N.D.	5.5089e-05	5.64266e-05	5.38518e-05	7.18597e-05	7.41924e-05	7.94563e-05	5.87266e-05	5.65037e-05	5.40525e-05	6.33852e-05	7.17545e-05	6.72344e-05	5.95132e-05	5.3897e-05	6.95832e-05	6.17272e-05
A_0285	425.082	9.14149		A_0226					S-Glutathionyl-L-cysteine(1.21);	10455148;	Cysteineglutathione disulfide(1.26);	HMDB00656;	SCCD(1.23);	425.08	9.16057	N.D.	N.D.	N.D.	N.D.	N.D.	N.D.	N.D.	N.D.	N.D.	N.D.	N.D.	N.D.	N.D.	N.D.	N.D.	N.D.	N.D.	2.76604e-05	4.2859e-05	N.D.	N.D.	N.D.	4.22365e-05	3.6422e-05	N.D.	3.11326e-05	2.84884e-05	2.91074e-05	2.45681e-05	3.00346e-05	3.78803e-05	3.59006e-05	3.83315e-05	4.0524e-05
A_0286	425.082	7.69436		A_0227					S-Glutathionyl-L-cysteine(-2.54);	10455148;	Cysteineglutathione disulfide(-2.49);	HMDB00656;	SCCD(-2.53);	425.082	7.753	0.000103779	0.000101203	8.25451e-05	8.62519e-05	0.000118594	6.84903e-05	8.27548e-05	5.93798e-05	5.5924e-05	8.73854e-05	9.21355e-05	9.35629e-05	9.83904e-05	0.000100414	9.43416e-05	0.000112511	0.000100367	0.000114099	5.76865e-05	6.54342e-05	4.74678e-05	7.10829e-05	6.72529e-05	6.5798e-05	6.13502e-05	7.27776e-05	6.65987e-05	7.98539e-05	6.71723e-05	6.1836e-05	6.73631e-05	5.86961e-05	7.64607e-05	7.94626e-05
A_0287	431.069	9.74043		A_0230										431.069	9.74043	N.D.	N.D.	N.D.	N.D.	N.D.	N.D.	N.D.	N.D.	1.72282e-05	1.6668e-05	N.D.	N.D.	4.0308e-05	4.26638e-05	5.2047e-05	3.98644e-05	3.71489e-05	4.35651e-05	N.D.	N.D.	N.D.	N.D.	N.D.	N.D.	N.D.	N.D.	N.D.	N.D.	N.D.	N.D.	N.D.	N.D.	N.D.	N.D.
A_0288	437.065	7.21923		A_0231										437.065	7.21923	N.D.	N.D.	N.D.	N.D.	N.D.	N.D.	N.D.	N.D.	N.D.	N.D.	N.D.	N.D.	N.D.	N.D.	N.D.	N.D.	N.D.	N.D.	N.D.	N.D.	1.70925e-05	N.D.	N.D.	N.D.	N.D.	N.D.	N.D.	N.D.	N.D.	N.D.	N.D.	N.D.	N.D.	N.D.
A_0289	438.136	9.21088		A_0232										438.136	9.21088	N.D.	N.D.	N.D.	N.D.	N.D.	N.D.	N.D.	N.D.	N.D.	N.D.	N.D.	N.D.	N.D.	N.D.	N.D.	N.D.	N.D.	N.D.	N.D.	N.D.	N.D.	2.62191e-05	3.95807e-05	N.D.	N.D.	N.D.	3.65067e-05	N.D.	N.D.	2.65993e-05	N.D.	N.D.	N.D.	2.71481e-05
A_0290	439.029	10.2486		A_0233										439.029	10.2371	N.D.	4.93651e-05	N.D.	5.74306e-05	N.D.	5.68698e-05	N.D.	N.D.	5.56534e-05	3.11513e-05	4.98239e-05	4.17434e-05	N.D.	N.D.	N.D.	4.7048e-05	N.D.	4.4564e-05	0.000170678	0.000178184	0.000157746	0.000214997	0.00021084	0.000177991	0.0001784	0.000183965	0.000211116	0.000202411	0.000206002	0.000174515	0.000157637	0.000175811	0.000221594	0.000183101
A_0291	439.143	7.24586		A_0234									GSYD(9.19);	439.143	7.25351	N.D.	N.D.	N.D.	N.D.	2.84744e-05	2.36811e-05	N.D.	1.41008e-05	N.D.	N.D.	N.D.	N.D.	N.D.	2.21006e-05	N.D.	N.D.	N.D.	N.D.	3.89627e-05	5.04216e-05	4.57174e-05	6.60333e-05	5.82573e-05	4.50939e-05	4.10683e-05	5.14497e-05	4.69776e-05	5.30444e-05	4.75763e-05	3.97517e-05	4.04361e-05	3.35934e-05	4.21747e-05	3.92359e-05
A_0292	441.16	7.21183		A_0235					Mallotochromene(-9.33); Cortisol 21-sulfate(-1.87);	126969; 439818;			HPSC(-7.86); PPDD(6.88); SSSY(6.88);	441.16	7.22732	0.000306409	0.000265547	0.000248854	0.000277828	0.000337289	0.000350991	0.00027761	0.000176729	0.000263835	0.000199126	0.000293972	0.000259673	0.000225725	0.000262709	0.000299244	0.000289978	0.000301536	0.000277219	0.000283454	0.000259045	0.000234353	0.000334925	0.000277236	0.000277826	0.000275773	0.000263718	0.0003229	0.000324777	0.000333522	0.000263343	0.000323124	0.000372849	0.000352063	0.000379875
A_0293	443.119	7.26671
A_0294	443.176	7.14536		A_0237									APEE(7.37); HAMS(-7.31); HMGT(-7.31); HVSC(-7.31); VPDD(7.37);	443.175	7.17078	8.88075e-05	9.26368e-05	8.13267e-05	9.69539e-05	9.91221e-05	9.81576e-05	9.36546e-05	7.52823e-05	9.66042e-05	8.47962e-05	9.51184e-05	0.000100184	6.82808e-05	7.70638e-05	0.000102041	9.27807e-05	9.0917e-05	7.94468e-05	0.000123165	0.000104778	0.000116559	0.000162461	0.000137933	0.000106231	0.000120077	0.000125541	0.000127821	0.000128877	0.000151406	0.000149486	0.000136187	0.000139172	0.000158686	0.000140694
A_0295	444.098	8.14671		A_0238										444.098	8.15135	0.0001327	0.000110829	0.000110771	0.00014061	0.000122019	0.000127385	0.000108579	9.01665e-05	0.000128445	8.94082e-05	0.000127929	0.00011477	8.41126e-05	8.83063e-05	8.41786e-05	9.31854e-05	0.000105472	0.00010096	0.000298714	0.000229641	0.000265861	0.000328224	0.000279978	0.000289641	0.000204938	0.000278778	0.000303939	0.00029567	0.00029043	0.000277379	0.000264706	0.000261733	0.000283289	0.000293972
A_0296	445.191	7.08286
A_0297	445.925	15.598		A_0239										445.926	15.5565	0.000151205	0.000144828	0.000125493	0.000151206	0.000131706	0.000183198	0.000157628	0.000160122	0.000133406	0.000167003	0.000151792	0.00013665	0.000144429	0.000152686	0.000133967	0.000116659	0.000169994	0.000172801	0.000137668	0.000157063	0.000142609	0.000172755	0.000166119	0.000184603	0.00015388	0.000112199	0.000144046	0.000166123	0.000169734	0.000135156	0.000173154	0.000175165	0.000147156	0.000129498
A_0298	447.207	7.04295		A_0240									HHVG(8.45); KACQ(-9.08); KMGN(-9.08); LMW(-0.1); LSTE(5.47); LTTD(5.47); PFW(-7.62); VTTE(5.47);	447.207	7.04295	N.D.	N.D.	N.D.	N.D.	N.D.	N.D.	2.83395e-05	N.D.	N.D.	N.D.	N.D.	N.D.	N.D.	N.D.	N.D.	N.D.	N.D.	N.D.	N.D.	N.D.	N.D.	3.89402e-05	4.05231e-05	N.D.	N.D.	2.84035e-05	3.6601e-05	4.11717e-05	5.8983e-05	3.66109e-05	3.34077e-05	N.D.	N.D.	3.67589e-05
A_0299	449.08	9.9526
A_0300	449.08	10.1915
A_0301	451.037	9.64962		A_0241										451.037	9.65918	N.D.	N.D.	3.71605e-05	N.D.	3.70852e-05	2.84349e-05	N.D.	N.D.	N.D.	3.73816e-05	N.D.	N.D.	N.D.	N.D.	4.5477e-05	3.46031e-05	3.60627e-05	2.98118e-05	5.19503e-05	N.D.	5.25132e-05	5.64196e-05	5.75719e-05	5.04054e-05	N.D.	5.01356e-05	6.67874e-05	4.84485e-05	5.66432e-05	5.46709e-05	5.02941e-05	5.23281e-05	4.31861e-05	5.26118e-05
A_0302	452.098	9.55574
A_0303	453.029	9.27983
A_0304	453.18	6.83719
A_0305	457.154	7.09821		A_0242									HACE(-8.17); HMGD(-8.17);	457.155	7.11406	9.4573e-05	8.82213e-05	8.70125e-05	9.47287e-05	9.7263e-05	8.865e-05	5.95298e-05	2.94549e-05	5.69162e-05	6.61864e-05	9.6665e-05	7.79211e-05	6.62411e-05	6.18817e-05	7.68899e-05	7.68957e-05	6.81063e-05	6.95352e-05	0.000179878	0.000179426	0.00014714	0.000202761	0.000198417	0.000216689	0.000147523	0.000161121	0.000206683	0.000192549	0.000204149	0.000175987	0.000186572	0.000209128	0.000208649	0.000195486
A_0306	458.091	7.38356		A_0243										458.09	7.41786	N.D.	N.D.	N.D.	N.D.	N.D.	N.D.	N.D.	N.D.	N.D.	1.80435e-05	N.D.	N.D.	N.D.	2.22928e-05	N.D.	N.D.	N.D.	N.D.	N.D.	N.D.	3.72741e-05	3.23369e-05	2.49307e-05	N.D.	N.D.	2.49667e-05	3.4337e-05	3.7246e-05	2.23258e-05	N.D.	N.D.	2.30723e-05	3.24654e-05	2.71481e-05
A_0307	459.169	7.04242		A_0244					6-Acetylpicropolin(-9.07);	441997;			HMSS(-7.51); HTTC(-7.51); PCNQ(-7.51); PSEE(6.65); PTDE(6.65);	459.17	7.06359	9.36431e-05	8.68083e-05	9.39167e-05	9.50466e-05	9.74587e-05	0.00012536	8.84563e-05	N.D.	6.33204e-05	N.D.	9.79907e-05	7.50422e-05	6.14819e-05	N.D.	7.20651e-05	5.29164e-05	7.56012e-05	6.18517e-05	0.000241352	0.000215664	0.000174529	0.000270445	0.000285632	0.000263734	0.000172648	0.000205394	0.000211116	0.000253158	0.000262645	0.000198366	0.000168134	0.000205898	0.000228977	0.00018855
A_0308	460.956	8.95213
A_0309	461.182	7.01459		A_0245									AMNQ(0.13); HGSY(-7.15); LCNN(0.14); MGQQ(0.13); PPFC(8.84); VCNQ(0.14); WGSN(-7.15);	461.182	7.01459	N.D.	N.D.	N.D.	N.D.	N.D.	N.D.	N.D.	N.D.	N.D.	N.D.	N.D.	N.D.	N.D.	N.D.	N.D.	N.D.	N.D.	N.D.	N.D.	6.22246e-05	N.D.	6.5742e-05	7.50491e-05	6.42805e-05	N.D.	5.11464e-05	6.33915e-05	5.60126e-05	6.39551e-05	N.D.	3.74239e-05	N.D.	6.18967e-05	N.D.
A_0310	466.038	7.77161
A_0311	467.157	6.86681		A_0247									AFCE(9.3); MFGD(9.3); PSCY(9.3);	467.156	6.89129	N.D.	2.83474e-05	3.25916e-05	N.D.	3.38561e-05	3.28366e-05	3.15256e-05	N.D.	N.D.	3.38214e-05	N.D.	2.97482e-05	3.03039e-05	3.59375e-05	4.03441e-05	2.78241e-05	N.D.	4.17979e-05	N.D.	N.D.	N.D.	N.D.	N.D.	N.D.	N.D.	N.D.	N.D.	N.D.	N.D.	N.D.	N.D.	N.D.	N.D.	N.D.
A_0312	469.172	6.79434		A_0248									AMSY(8.31); FTTC(8.31); HADE(-7.41); HGEE(-7.41); MFSS(8.31); MGTY(8.31); VSCY(8.31);	469.172	6.8128	0.000165805	0.000164079	0.000168238	0.000158093	0.000196776	0.000177564	0.000141362	0.000133879	0.000159654	0.00015964	0.000163723	0.000188373	0.00014404	0.000157971	0.000154704	0.000154297	0.000158806	0.000184326	0.000131174	0.000114406	9.73039e-05	0.000106333	0.000119085	0.000112951	0.000103428	0.000106134	0.000115086	0.000100823	0.000118258	0.000109734	0.000121034	0.000105948	9.39576e-05	0.000130786
A_0313	471.061	10.208
A_0314	475.174	7.17945
A_0315	475.991	7.70479		A_0249										475.991	7.70479	N.D.	2.6228e-05	N.D.	N.D.	N.D.	N.D.	N.D.	N.D.	N.D.	N.D.	N.D.	N.D.	N.D.	N.D.	N.D.	N.D.	N.D.	N.D.	3.63652e-05	N.D.	N.D.	N.D.	3.21272e-05	N.D.	N.D.	N.D.	3.18844e-05	3.62885e-05	2.5543e-05	N.D.	4.65517e-05	4.03305e-05	4.76362e-05	4.29019e-05
A_0316	476.13	7.00985		A_0250									NDDD(-5.02);	476.129	7.00989	8.57387e-05	9.11355e-05	7.98038e-05	8.03181e-05	6.75165e-05	8.47765e-05	5.86913e-05	7.21488e-05	7.79327e-05	5.97134e-05	9.32403e-05	6.25672e-05	9.83904e-05	8.99398e-05	0.000108919	8.66088e-05	8.29876e-05	8.85133e-05	N.D.	N.D.	N.D.	N.D.	N.D.	N.D.	N.D.	N.D.	N.D.	N.D.	N.D.	N.D.	N.D.	N.D.	N.D.	N.D.
A_0317	477.19	7.15145
A_0318	479.202	6.80502		A_0251									HHST(-3.72); HPNN(-3.72); LMMS(-4.69); VMMT(-4.69);	479.203	6.82623	N.D.	N.D.	N.D.	N.D.	N.D.	2.36811e-05	N.D.	N.D.	N.D.	N.D.	N.D.	N.D.	N.D.	2.56559e-05	N.D.	N.D.	N.D.	2.48175e-05	3.89627e-05	5.87044e-05	5.54993e-05	3.84547e-05	5.26029e-05	4.71535e-05	4.53063e-05	4.90238e-05	4.12233e-05	4.9406e-05	5.06961e-05	3.58256e-05	5.62271e-05	6.45103e-05	3.66121e-05	4.51807e-05
A_0319	481.241	6.8101		A_0253							11-beta-hydroxyandrosterone-3-glucuronide(4.32);	HMDB10351;	AVFF(7.09); HVLD(-1.25); HVVE(-1.25); LFFG(7.09);	481.242	6.82694	N.D.	N.D.	N.D.	N.D.	N.D.	2.14802e-05	N.D.	N.D.	N.D.	N.D.	N.D.	N.D.	N.D.	N.D.	N.D.	2.77229e-05	N.D.	2.35113e-05	N.D.	N.D.	2.74922e-05	N.D.	2.97283e-05	N.D.	2.39145e-05	3.00207e-05	2.66018e-05	N.D.	N.D.	3.10161e-05	3.1217e-05	3.95922e-05	3.9444e-05	3.89387e-05
A_0320	483.149	6.80035		A_0256									ACYE(9.25); FSCE(9.26); FTCD(9.26); MGYD(9.25);	483.151	6.82358	3.5058e-05	3.80614e-05	4.96489e-05	4.69405e-05	4.35433e-05	4.64818e-05	3.70594e-05	N.D.	N.D.	2.88858e-05	N.D.	3.99202e-05	N.D.	N.D.	3.24395e-05	N.D.	3.75834e-05	4.08759e-05	4.67553e-05	3.66514e-05	N.D.	4.97192e-05	4.48924e-05	5.0839e-05	N.D.	N.D.	4.37703e-05	N.D.	5.32309e-05	N.D.	N.D.	4.01459e-05	4.52089e-05	4.44872e-05
A_0321	485.093	6.86828		A_0257										485.092	6.89554	N.D.	N.D.	N.D.	N.D.	N.D.	N.D.	N.D.	N.D.	N.D.	N.D.	N.D.	N.D.	N.D.	N.D.	N.D.	N.D.	N.D.	N.D.	N.D.	N.D.	N.D.	2.68017e-05	N.D.	N.D.	1.89701e-05	N.D.	2.69791e-05	N.D.	N.D.	N.D.	N.D.	N.D.	N.D.	1.99152e-05
A_0322	485.167	6.75791		A_0258					Nocardicin C(0.27); Isonocardicin C(0.27); Haplodimerine(8.5);	13770100; 25201123; 442909;			HPMC(-6.28); HSDE(-8.07); HTDD(-8.07); MSSY(7.13); TTCY(7.13);	485.168	6.77721	5.9236e-05	6.34063e-05	6.82292e-05	5.96558e-05	8.13134e-05	6.21518e-05	4.536e-05	2.95332e-05	4.24842e-05	4.83047e-05	7.53435e-05	6.67895e-05	4.73012e-05	5.0447e-05	6.66242e-05	4.45186e-05	6.07199e-05	6.27737e-05	7.57608e-05	6.11893e-05	7.68135e-05	9.2835e-05	9.20979e-05	7.81555e-05	7.58805e-05	6.30739e-05	8.0843e-05	7.34387e-05	6.88297e-05	6.83141e-05	6.97363e-05	8.69366e-05	5.95705e-05	8.00571e-05
A_0323	493.185	7.04837
A_0324	509.124	6.76799
A_0325	513.156	6.75812		A_0261					Phthalocyanine(3.68);	5282330;			HDDE(4.75);	513.156	6.77948	0.000105453	0.000115686	0.000111786	0.000114331	0.000104993	0.000110042	9.89369e-05	7.66924e-05	0.000104001	8.54435e-05	0.000102852	8.68456e-05	0.000119273	0.000117614	0.000115592	0.00010047	9.91723e-05	0.000107107	8.23629e-05	6.95756e-05	8.50508e-05	7.44816e-05	9.21836e-05	8.35754e-05	7.09361e-05	5.83231e-05	9.61248e-05	7.3343e-05	6.59049e-05	6.01674e-05	6.45335e-05	7.67848e-05	6.80662e-05	8.30295e-05
A_0326	514.038	9.66078		A_0262					3-(ADP)-glycerate(1.06);	439741;				514.038	9.66078	4.60311e-05	4.71573e-05	N.D.	N.D.	N.D.	8.75936e-05	7.5628e-05	7.11305e-05	3.91468e-05	8.89228e-05	N.D.	4.76931e-05	4.39018e-05	5.37141e-05	N.D.	N.D.	N.D.	0.000112486	N.D.	N.D.	N.D.	N.D.	0.000111888	N.D.	3.57204e-05	N.D.	N.D.	4.35654e-05	N.D.	1.44284e-05	5.96957e-05	4.10688e-05	N.D.	N.D.
A_0327	523.059	7.68867		A_0264										523.059	7.74976	4.01726e-05	4.07107e-05	N.D.	3.78279e-05	4.42282e-05	N.D.	2.65788e-05	2.77315e-05	N.D.	3.19604e-05	N.D.	3.80009e-05	3.652e-05	3.98772e-05	4.01388e-05	4.44174e-05	4.47524e-05	5.15559e-05	N.D.	N.D.	N.D.	2.95208e-05	3.23842e-05	N.D.	N.D.	N.D.	3.22617e-05	2.29795e-05	3.10026e-05	N.D.	2.33671e-05	N.D.	2.56892e-05	N.D.
A_0328	525.466	26.8361		A_0265										525.465	26.8449	0.000363599	0.000332751	0.000378611	0.000363233	0.000361262	0.000362347	0.00033714	0.000254284	0.000307492	0.000266364	0.000348104	0.000328478	0.000377341	0.000353417	0.000329118	0.000306874	0.00035639	0.000260392	0.000370579	0.000357507	0.000344322	0.000311522	0.000381585	0.000377661	0.000332986	0.000265335	0.000330824	0.000328416	0.000337617	0.000279145	0.000335537	0.000316276	0.000348017	0.000339153
A_0329	526.166	8.77451		A_0266									CYNE(-7.91); CYQD(-7.91);	526.165	8.77701	4.21254e-05	N.D.	N.D.	4.41855e-05	N.D.	4.01434e-05	N.D.	4.71592e-05	N.D.	N.D.	N.D.	2.97482e-05	4.90495e-05	5.69811e-05	6.70349e-05	6.59684e-05	5.01836e-05	6.62313e-05	4.44825e-05	4.77297e-05	N.D.	N.D.	3.53827e-05	N.D.	4.27837e-05	4.57892e-05	4.63173e-05	N.D.	5.13785e-05	3.28811e-05	4.64604e-05	5.29741e-05	5.31988e-05	6.34116e-05
A_0330	527.133	8.56001		A_0267					Mahuannin D(3.77);	442687;				527.133	8.56001	N.D.	N.D.	N.D.	N.D.	N.D.	N.D.	N.D.	N.D.	N.D.	N.D.	N.D.	N.D.	N.D.	N.D.	N.D.	N.D.	N.D.	N.D.	4.38331e-05	5.15605e-05	4.87035e-05	5.91386e-05	4.90903e-05	5.47414e-05	5.11588e-05	3.9219e-05	5.28262e-05	5.99383e-05	5.2646e-05	N.D.	4.83773e-05	4.23608e-05	6.05819e-05	5.10265e-05
A_0331	529.082	8.67681		A_0268										529.081	8.67848	N.D.	N.D.	N.D.	N.D.	N.D.	N.D.	N.D.	N.D.	N.D.	N.D.	N.D.	N.D.	N.D.	N.D.	N.D.	N.D.	N.D.	N.D.	3.54994e-05	3.82045e-05	3.96423e-05	4.74857e-05	3.88096e-05	N.D.	3.74357e-05	3.67931e-05	4.79209e-05	N.D.	5.23535e-05	4.09296e-05	3.7789e-05	4.39298e-05	N.D.	4.17129e-05
A_0332	530.112	8.74016
A_0333	534.068	12.3447
A_0334	534.159	7.25271		A_0269										534.159	7.25271	N.D.	N.D.	N.D.	N.D.	N.D.	N.D.	N.D.	N.D.	N.D.	N.D.	N.D.	N.D.	N.D.	N.D.	N.D.	N.D.	N.D.	N.D.	N.D.	N.D.	N.D.	2.46654e-05	N.D.	N.D.	N.D.	N.D.	N.D.	2.4703e-05	N.D.	N.D.	1.8073e-05	N.D.	N.D.	N.D.
A_0335	534.47	13.65		A_0270										534.47	13.65	5.76551e-05	5.36922e-05	4.94459e-05	4.12186e-05	6.02756e-05	7.20116e-05	6.6992e-05	3.51735e-05	3.90566e-05	3.30932e-05	4.78354e-05	3.44503e-05	4.8661e-05	4.89096e-05	4.30132e-05	4.97798e-05	5.94165e-05	3.91856e-05	5.14092e-05	N.D.	5.58082e-05	5.47688e-05	6.44257e-05	4.91046e-05	N.D.	3.72985e-05	4.71662e-05	5.8885e-05	6.78548e-05	5.12356e-05	3.89757e-05	5.805e-05	N.D.	5.43952e-05
A_0336	534.471	14.5553		A_0271										534.471	14.5553	5.37495e-05	N.D.	4.96489e-05	N.D.	N.D.	N.D.	N.D.	N.D.	N.D.	N.D.	5.59e-05	2.21672e-05	N.D.	N.D.	6.96013e-05	4.61374e-05	5.48543e-05	N.D.	N.D.	4.95933e-05	5.03509e-05	7.16655e-05	2.75009e-05	N.D.	N.D.	5.65037e-05	5.55618e-05	3.6863e-05	N.D.	5.67321e-05	N.D.	N.D.	5.13783e-05	5.75658e-05
A_0337	535.217	6.72378
A_0338	537.121	7.2547		A_0272										537.121	7.2547	N.D.	N.D.	N.D.	N.D.	N.D.	N.D.	N.D.	N.D.	N.D.	N.D.	N.D.	N.D.	N.D.	N.D.	N.D.	N.D.	N.D.	N.D.	N.D.	N.D.	N.D.	3.6027e-05	2.83576e-05	2.33057e-05	1.63466e-05	2.16311e-05	N.D.	N.D.	2.48606e-05	2.0612e-05	N.D.	N.D.	N.D.	N.D.
A_0339	537.235	6.73048		A_0273									KYND(-6.34); LMFE(7.39); PFFE(1.13); PPYY(1.12); TYQQ(-6.34);	537.235	6.74987	0.000106476	9.59925e-05	8.8637e-05	9.76956e-05	0.000118496	0.000107401	9.57508e-05	7.91992e-05	0.00010391	7.69477e-05	9.97583e-05	7.92646e-05	8.22672e-05	9.96449e-05	9.49575e-05	0.000100268	0.000111555	9.38917e-05	0.000144162	0.000106952	0.00013499	0.000139253	0.000127309	0.000148615	0.000125425	9.87551e-05	0.000125085	0.000119972	0.000123718	0.000116212	0.000141937	0.000151908	0.000143515	0.000156547
A_0340	538.11	10.4541		A_0274					Mezlin(-4.44);	656511;				538.11	10.4541	3.19893e-05	N.D.	N.D.	3.66623e-05	N.D.	N.D.	N.D.	N.D.	4.08606e-05	2.32219e-05	3.06014e-05	N.D.	N.D.	N.D.	2.97704e-05	N.D.	N.D.	N.D.	N.D.	N.D.	3.24346e-05	N.D.	3.13561e-05	2.51485e-05	N.D.	3.09305e-05	N.D.	N.D.	3.51948e-05	N.D.	N.D.	2.87943e-05	N.D.	N.D.
A_0341	539.25	6.69367
A_0342	541.266	6.66413		A_0275	XA0071						Cortolone-3-glucuronide(-1.61);	HMDB10320;	HHHL(-4.09); HKRC(2.12); LFTY(0.86); VVYY(0.86);	541.266	6.68774	0.000321846	0.000332309	0.000275861	0.000379233	0.000379462	0.000388581	0.000381745	0.000419027	0.000446941	0.000359008	0.00035871	0.000358226	0.000327806	0.000350439	0.000324601	0.000364445	0.000302839	0.000336919	0.000464522	0.000450378	0.000474678	0.000529917	0.000507952	0.000463296	0.000496553	0.000418471	0.000479115	0.000521635	0.000529677	0.000491351	0.000494087	0.000490149	0.000475755	0.000596564
A_0343	546.983	8.48537
A_0344	547.057	10.2108
A_0345	553.23	6.66537
A_0346	555.246	6.65198
A_0347	557.261	6.62917
A_0348	567.149	6.77507
A_0349	573.116	8.92619		A_0276										573.117	8.9403	0.000534984	0.000516434	0.000534056	0.00052122	0.000569781	0.000518343	0.000582973	0.000583066	0.000590178	0.0004061	0.000516799	0.000527791	0.000486124	0.000543675	0.00054675	0.000473111	0.000464904	0.000523857	0.000866488	0.000855511	0.000878824	0.000873678	0.000860923	0.000810714	0.000914703	0.000810863	0.000916252	0.000803039	0.000785984	0.000769711	0.000870791	0.000922802	0.000863318	0.000893211
A_0350	573.965	7.69718
A_0351	587.132	8.51177		A_0277										587.133	8.52117	N.D.	N.D.	N.D.	N.D.	N.D.	N.D.	N.D.	N.D.	N.D.	N.D.	N.D.	N.D.	N.D.	N.D.	N.D.	N.D.	N.D.	N.D.	N.D.	N.D.	N.D.	2.66075e-05	2.0133e-05	N.D.	N.D.	N.D.	2.69791e-05	1.83836e-05	N.D.	N.D.	N.D.	N.D.	N.D.	2.78416e-05
A_0352	607.101	6.79833		A_0278										607.101	6.79833	7.41147e-05	9.6699e-05	7.45241e-05	7.98942e-05	8.47381e-05	8.38962e-05	6.23805e-05	4.55141e-05	4.961e-05	8.26116e-05	8.18615e-05	7.26432e-05	5.11863e-05	6.61096e-05	5.77958e-05	8.25617e-05	6.84321e-05	6.56166e-05	N.D.	N.D.	N.D.	3.70952e-05	2.93e-05	N.D.	N.D.	2.86056e-05	N.D.	N.D.	N.D.	N.D.	2.82961e-05	N.D.	N.D.	N.D.
A_0353	611.133	6.76689		A_0279										611.133	6.77958	4.06376e-05	3.50589e-05	3.92927e-05	4.18544e-05	4.55981e-05	4.63058e-05	3.5131e-05	2.86715e-05	4.33862e-05	3.37405e-05	4.55154e-05	3.32028e-05	4.30276e-05	3.9685e-05	5.34842e-05	3.83467e-05	3.25867e-05	3.31925e-05	N.D.	N.D.	3.39791e-05	N.D.	2.53591e-05	2.70997e-05	3.12805e-05	2.6584e-05	3.3771e-05	2.29795e-05	N.D.	N.D.	N.D.	2.81483e-05	2.54869e-05	2.65536e-05
A_0354	624.143	8.76634
A_0355	627.057	8.68637
A_0356	630.138	10.2615		A_0280										630.139	10.2548	N.D.	3.24979e-05	3.26931e-05	N.D.	3.40518e-05	N.D.	N.D.	N.D.	N.D.	N.D.	N.D.	N.D.	N.D.	N.D.	N.D.	N.D.	N.D.	3.68037e-05	9.92467e-05	8.53129e-05	9.56564e-05	0.000125657	9.60389e-05	0.000108507	9.15208e-05	6.87344e-05	0.000106313	0.000115855	0.000102855	9.39318e-05	0.000106795	9.84728e-05	9.44633e-05	0.00011206
A_0357	630.138	8.73075
A_0358	631.141	8.72104
A_0359	632.205	6.54304		A_0281	XA0073						3'-Sialyllactose(-0.84); 6'-Sialyllactose(-0.84);	HMDB00825; HMDB06569;		632.205	6.56547	N.D.	2.29605e-05	N.D.	N.D.	N.D.	N.D.	1.62659e-05	N.D.	N.D.	N.D.	N.D.	N.D.	N.D.	N.D.	N.D.	N.D.	N.D.	1.82866e-05	6.15827e-05	5.33206e-05	4.83945e-05	5.26324e-05	6.03991e-05	5.56085e-05	4.08665e-05	3.82082e-05	5.63165e-05	4.35654e-05	5.92754e-05	4.51501e-05	6.27079e-05	4.75291e-05	5.27943e-05	4.58743e-05
A_0360	685.202	10.1079
A_0361	726.9	14.7807		A_0283										726.9	14.7807	N.D.	N.D.	N.D.	N.D.	N.D.	N.D.	N.D.	N.D.	N.D.	N.D.	N.D.	N.D.	2.62245e-05	N.D.	N.D.	N.D.	N.D.	2.3204e-05	N.D.	N.D.	N.D.	N.D.	N.D.	N.D.	N.D.	N.D.	N.D.	N.D.	N.D.	N.D.	2.99391e-05	N.D.	N.D.	N.D.
A_0362	746.014	12.6209		A_0285	XA0075									746.014	12.6209	3.30122e-05	N.D.	N.D.	N.D.	N.D.	N.D.	N.D.	N.D.	2.68796e-05	N.D.	N.D.	N.D.	N.D.	3.85319e-05	3.95229e-05	5.39282e-05	4.02989e-05	4.33346e-05	N.D.	N.D.	3.63474e-05	N.D.	4.15511e-05	N.D.	N.D.	N.D.	N.D.	N.D.	3.2075e-05	N.D.	4.03448e-05	5.42662e-05	6.30092e-05	4.47844e-05
A_0363	746.015	11.6921		A_0286										746.015	11.6775	5.77481e-05	5.01598e-05	5.06642e-05	6.00796e-05	4.961e-05	4.67459e-05	4.536e-05	3.87771e-05	4.14018e-05	4.44209e-05	5.22544e-05	4.32788e-05	4.19592e-05	5.3618e-05	4.34238e-05	3.81443e-05	5.50716e-05	4.61775e-05	7.69514e-05	6.16034e-05	6.68257e-05	8.36098e-05	6.3312e-05	7.50119e-05	5.99375e-05	5.70091e-05	7.45227e-05	6.20447e-05	5.93729e-05	5.64376e-05	6.143e-05	7.05091e-05	6.99878e-05	8.04534e-05
A_0364	772.503	14.7795
A_0365	777.986	10.9449		A_0287										777.986	10.9203	3.75688e-05	3.1085e-05	2.94441e-05	N.D.	4.06078e-05	3.79426e-05	3.01003e-05	3.11e-05	3.40956e-05	2.73484e-05	3.51308e-05	3.90565e-05	4.24448e-05	4.58347e-05	3.98308e-05	3.83467e-05	3.67144e-05	4.70995e-05	N.D.	N.D.	N.D.	N.D.	N.D.	N.D.	N.D.	N.D.	N.D.	N.D.	N.D.	N.D.	N.D.	N.D.	N.D.	N.D.
A_0366	786.99	26.8808
A_0367	787.043	9.47096
A_0368	794.016	10.8923
A_0369	808.03	9.99349		A_0288										808.03	9.98288	5.60743e-05	5.89908e-05	5.44209e-05	6.72849e-05	6.15477e-05	5.38767e-05	5.5086e-05	6.08682e-05	6.87324e-05	4.87902e-05	6.07608e-05	5.21073e-05	4.87581e-05	6.53409e-05	5.72825e-05	6.30342e-05	5.37681e-05	4.7791e-05	6.03922e-05	4.69014e-05	5.47785e-05	6.50622e-05	5.3888e-05	5.1381e-05	5.31769e-05	3.94212e-05	6.40518e-05	5.33316e-05	4.96237e-05	5.23152e-05	6.13387e-05	5.75886e-05	6.01774e-05	4.6766e-05
A_0370	820.99	16.1944		A_0289										820.99	16.1944	8.17401e-05	N.D.	5.64515e-05	6.71789e-05	5.06863e-05	6.32082e-05	5.08099e-05	5.31128e-05	N.D.	3.71388e-05	N.D.	4.75012e-05	5.7791e-05	4.57386e-05	N.D.	N.D.	5.31164e-05	5.20938e-05	6.79683e-05	N.D.	N.D.	3.99113e-05	5.05467e-05	N.D.	6.22583e-05	N.D.	5.72598e-05	5.36189e-05	N.D.	N.D.	N.D.	4.69753e-05	4.31861e-05	5.48906e-05
A_0371	851.036	8.65383		A_0290							Guanosine tetraphosphate adenosine(-0.5);	HMDB01454;		851.036	8.65383	3.98936e-05	3.25862e-05	N.D.	5.16028e-05	4.1782e-05	3.93511e-05	3.43764e-05	3.54869e-05	3.58094e-05	4.03753e-05	3.77822e-05	3.57938e-05	N.D.	3.66101e-05	3.40821e-05	4.1382e-05	3.69316e-05	4.33346e-05	4.72964e-05	3.89292e-05	3.88186e-05	3.79691e-05	4.06088e-05	3.8048e-05	4.43982e-05	3.58834e-05	3.2073e-05	4.17462e-05	4.47491e-05	3.08199e-05	3.52333e-05	3.21167e-05	4.3085e-05	4.01276e-05
A_0372	859.042	9.18397		A_0291										859.041	9.23228	7.74624e-05	5.28091e-05	0.000116355	0.000115073	7.78886e-05	3.67981e-05	3.49633e-05	N.D.	4.94296e-05	N.D.	7.76634e-05	N.D.	N.D.	4.32403e-05	8.54104e-05	9.51078e-05	9.94982e-05	N.D.	0.000107256	6.01539e-05	9.84366e-05	9.18639e-05	N.D.	8.62854e-05	5.66077e-05	7.99542e-05	6.99947e-05	6.46299e-05	9.89549e-05	5.99711e-05	3.85192e-05	3.83001e-05	0.000116511	8.32277e-05
A_0373	872.082	8.16669
[truncated: 528 more columns]
